# Supplementary material for: Phenotyping and metabolomics insights into the effect of melatonin in lettuce under non‐stress and salinity conditions
Source: Physiol Plant. 2025 Jan 15;177(1):e70055. doi: 10.1111/ppl.70055 (PMC11733844; doi:10.1111/ppl.70055)
Supplement: Supplementary file 2 — Table S3. Comprehensive list of putatively annotated compounds identified. Table S4. Comprehensive list of compounds resulting from supervised OPLS‐discriminant analysis. [file PPL-177-e70055-s001.xlsx]

## Sheet: Table S3
Table S3. Comprehensive list of putatively annotated compounds identified
					No Stress																				Salinity stress
					0 MLT					10 MLT					50 MLT					150 MLT					0 MLT					10 MLT					50 MLT					150 MLT
Compound ID	Common name	Retention Time	Mass	Formula	MLT-6	MLT-7	MLT-8	MLT-9	MLT-10	MLT-16	MLT-17	MLT-18	MLT-19	MLT-20	MLT-26	MLT-27	MLT-28	MLT-29	MLT-30	MLT-36	MLT-37	MLT-38	MLT-39	MLT-40	MLT-46	MLT-47	MLT-48	MLT-49	MLT-50 pool	MLT-56	MLT-57	MLT-58	MLT-59	MLT-60 pool	MLT-66	MLT-67	MLT-68	MLT-69	MLT-70	MLT-76	MLT-77	MLT-78	MLT-79	MLT-80
BENZYL-ALCOHOL	benzyl alcohol	0.24	108.058	C7 H8 O	22411.1	1	1	1	35015.4	119183	958097	61459.5	1	1	1	1	1	1	1	1	1	628585	11856.4	1	1	562989	582282	1	1	6894.68	1	1	1	1	1	1	1	1	1	660406	734982	1	1	1
CPD-5821	(S)-2-oxo-4-hydroxy-4-carboxy-5-ureidoimidazoline	0.25	201.02	C5 H5 N4 O5	476862	152299	33165.2	1	1	1	1	1	1	1	1	1	1	1	1	1	1	1	1	1	1	1	1	1	1	1	1	1	1	1	1	1	1	1	1	1	1	1	1	1
CPD-1091	(S)-ureidoglycolate	0.46	133.028	C3 H5 N2 O4	1	1	1	1	1	1	1	1	1	1	1	1	1	1	1	1	1	1	1	1	1	1	1	1	1	1	1	1	11744.6	11102.4	1	1	1	1	1	1	21593.6	10537.3	16465.1	1
N-ETHYLMALEIMIDE	N-ethylmaleimide	0.48	125.045	C6 H7 N O2	53974.7	44124.1	10774.5	1	1	1	1	1	1	1	1	1	1	1	1	1	1	1	1	1	1	1	1	1	1	1	1	1	1	1	1	1	1	1	1	1	1	1	1	10211.2
L-SELENOCYSTEINE	L-selenocysteine	0.507027	162.974	C3 H7 N O2 Se	1	1	41677.1	66392.6	57503.6	168231	84659.2	375779	107993	69706.2	184365	121327	408162	120287	401486	108758	99513.9	87192.8	106708	1	13504.5	417104	126033	51909.4	107769	418851	100562	135298	486309	189525	85975.3	437310	198367	116761	112941	267874	133192	582716	61055.4	79255.9
CPD-6441	methyl benzoate	0.536316	136.053	C8 H8 O2	101365	1	38336.2	1	1	1.03878e+06	949198	1	115553	37600	1	33336	11039.7	1	37256.8	12187.6	720367	1	1	1	526836	1	638456	1	653812	1	647828	35953.9	1	1	1	17090.8	1	8236.7	34213.3	1	1	1	1	1
HYDRPHENYLAC-CPD	(4-hydroxyphenyl)acetaldehyde	0.536316	136.053	C8 H8 O2	101365	1	38336.2	1	1	1.03878e+06	949198	1	115553	37600	1	33336	11039.7	1	37256.8	12187.6	720367	1	1	1	526836	1	638456	1	653812	1	647828	35953.9	1	1	1	17090.8	1	8236.7	34213.3	1	1	1	1	1
CPD-8779	3-methoxybenzaldehyde	0.536316	136.053	C8 H8 O2	101365	1	38336.2	1	1	1.03878e+06	949198	1	115553	37600	1	33336	11039.7	1	37256.8	12187.6	720367	1	1	50 MLT	526836	1	638456	1	653812	1	647828	35953.9	1	1	1	17090.8	1	8236.7	34213.3	1	1	1	1	1
CPD0-1467	gabaculine	0.539412	139.06	C7 H9 N O2	549296	1	1	1	1	172290	143257	143531	16190.2	67682.5	24964.5	74548.1	73957.8	113649	22693.2	15017.8	20438.3	23280.9	20281.2	21757.5	1	10477.8	11287.2	27601.7	44541.6	56004.2	59930.8	99114.4	96518.2	95187.3	147827	115881	147065	117329	38333	1	107618	185152	98001.9	129539
CPD-12177	(R)-methylmalonate-semialdehyde	0.81	101.025	C4 H5 O3	1	1	1	785138	90798.8	1.0398e+06	892198	1.14816e+06	1	1	1	1	1	1	1	341824	330602	842430	1	1	1	205626	1	798253	1	1	1	303253	1	425116	1	1	1	1	5730.45	1.09713e+06	314394	1	1	1
2-OXOBUTANOATE	2-oxobutanoate	0.81	101.025	C4 H5 O3	1	1	1	785138	90798.8	1.0398e+06	892198	1.14816e+06	1	1	1	1	1	1	1	341824	330602	842430	1	1	1	205626	1	798253	1	1	1	303253	1	425116	1	1	1	1	5730.45	1.09713e+06	314394	1	1	1
3-KETOBUTYRATE	acetoacetate	0.81	101.025	C4 H5 O3	1	1	1	785138	90798.8	1.0398e+06	892198	1.14816e+06	1	1	1	1	1	1	1	341824	330602	842430	1	1	1	205626	1	798253	1	1	1	303253	1	425116	1	1	1	1	5730.45	1.09713e+06	314394	1	1	1
SUCC-S-ALD	succinate semialdehyde	0.81	101.025	C4 H5 O3	1	1	1	785138	90798.8	1.0398e+06	892198	1.14816e+06	1	1	1	1	1	1	1	341824	330602	842430	1	1	1	205626	1	798253	1	1	1	303253	1	425116	1	1	1	1	5730.45	1.09713e+06	314394	1	1	1
CH3-MALONATE-S-ALD	(S)-methylmalonate-semialdehyde	0.81	101.025	C4 H5 O3	1	1	1	785138	90798.8	1.0398e+06	892198	1.14816e+06	1	1	1	1	1	1	1	341824	330602	842430	1	1	1	205626	1	798253	1	1	1	303253	1	425116	1	1	1	1	5730.45	1.09713e+06	314394	1	1	1
CPD-14666	aucuparin	0.97	230.088	C14 H14 O3	1	35393.1	30406.7	29516.3	1	1	1	1	1	1	1	1	1	1	1	1	1	1	1	1	1	1	1	1	1	1	1	1	1	1	1	1	1	1	1	1	1	1	1	1
CPD-8192	demethylsuberosin	0.97	230.088	C14 H14 O3	1	35393.1	30406.7	29516.3	1	1	1	1	1	1	1	1	1	1	1	1	1	1	1	1	1	1	1	1	1	1	1	1	1	1	1	1	1	1	1	1	1	1	1	1
3-SULFINOALANINE	3-sulfino-L-alanine	0.99	152	C3 H6 N O4 S	1	76200.7	74592.1	114540	54916.4	54605.6	45468.6	1	27131	1	63535	78795.6	81576.4	1	44889.5	44281.5	68074.9	39857.1	48467.6	36238.4	18962.4	32292.3	26864.7	39275.5	10883.9	1	18517.4	19011.3	1	1	1	1	1	1	1	1	1	1	1	1
CPD-12490	(Z)-phenylmethanethial S-oxide	0.99	138.011	C7 H6 O S	1	1	1	51806.8	1	1	17744.6	17395	11038.6	1	1	1	1	20178.8	1	1	34958.2	1	1	31651.2	1	1	23408.2	14582.4	1	1	1	1	1	1	1	1	1	1	1	1	1	1	1	1
DITHIOTHREITOL	L-dithiothreitol	0.99	154.015	C4 H10 O2 S2	1	1	1	629224	554830	528361	311718	209646	430667	292158	1	249677	171134	151637	85067.3	73546.6	136301	124632	119052	131876	1	1	1	253528	1	1	1	1	1	1	1	1	1	1	1	1	1	1	1	1
DITHIOERYTHRITOL	dithioerythritol	0.99	154.015	C4 H10 O2 S2	1	1	1	629224	554830	528361	311718	209646	430667	292158	1	249677	171134	151637	85067.3	73546.6	136301	124632	119052	131876	1	1	1	253528	1	1	1	1	1	1	1	1	1	1	1	1	1	1	1	1
CPD-10303	D-allothreonine	1	119.062	C4 H9 N O3	1	1	1	1	1	1	29881.3	21216.2	29023.9	28634.5	12840.6	28312.1	18891.1	32257.8	29612.7	28109.9	27556.3	36837.1	20262.7	32832.1	18636.4	24592.8	26080.5	27225.4	35103.2	1	1	1	1	1	1	1	38460.7	43787.4	32868	1	1	11669.3	1	1
D-THREONINE	D-threonine	1	119.062	C4 H9 N O3	1	1	1	1	1	1	29881.3	21216.2	29023.9	28634.5	12840.6	28312.1	18891.1	32257.8	29612.7	28109.9	27556.3	36837.1	20262.7	32832.1	18636.4	24592.8	26080.5	27225.4	35103.2	1	1	1	1	1	1	1	38460.7	43787.4	32868	1	1	11669.3	1	1
THR	L-threonine	1	119.062	C4 H9 N O3	1	1	1	1	1	1	29881.3	21216.2	29023.9	28634.5	12840.6	28312.1	18891.1	32257.8	29612.7	28109.9	27556.3	36837.1	20262.7	32832.1	18636.4	24592.8	26080.5	27225.4	35103.2	1	1	1	1	1	1	1	38460.7	43787.4	32868	1	1	11669.3	1	1
CPD0-1507	O-methylserine	1	119.062	C4 H9 N O3	1	1	1	1	1	1	29881.3	21216.2	29023.9	28634.5	12840.6	28312.1	18891.1	32257.8	29612.7	28109.9	27556.3	36837.1	20262.7	32832.1	18636.4	24592.8	26080.5	27225.4	35103.2	1	1	1	1	1	1	1	38460.7	43787.4	32868	1	1	11669.3	1	1
HOMO-SER	L-homoserine	1	119.062	C4 H9 N O3	1	1	1	1	1	1	29881.3	21216.2	29023.9	28634.5	12840.6	28312.1	18891.1	32257.8	29612.7	28109.9	27556.3	36837.1	20262.7	32832.1	18636.4	24592.8	26080.5	27225.4	35103.2	1	1	1	1	1	1	1	38460.7	43787.4	32868	1	1	11669.3	1	1
IMINOASPARTATE	2-iminosuccinate	1	129.007	C4 H3 N O4	1	1	59354	76605	43491.3	37684	37459.9	34589.8	32052.1	31173.9	20088.1	32649.9	21537	37071.3	32981.4	35580.2	41664.8	45086.5	33221.4	32115.5	44041.5	37051.3	31776.7	33478.2	47446.6	38269.4	48253.4	35375.3	33657.1	52784.5	38274.7	28613.2	34568.2	44483.3	28099.7	54715.4	44002	32770.2	39938.8	37492.7
CPD-7619	heptanoate	1	129.087	C7 H13 O2	1	1	1	1	1	1	1	1	1	1	1	1	1	1	1	1	1	1	1	1	1	1	1	1	1	1	1	1	1	2851120	1	1	1	1	1	1	1	1.72592e+06	1914378	2.01161e+06
2-KETO-GLUTARAMATE	2-oxoglutaramate	1	144.026	C5 H6 N O4	1	1	1	64242.3	1	1	1	1	1	1	1	1	1	1	1	1	1	49687.4	1	194696	87091.2	90176.1	118792	1	136664	66663.6	68543.3	1	1	62179.8	1	1	1	54905.2	1	184090	1	1	85174.1	1
CPD-16876	2-hydroxy-5-oxoproline	1	144.026	C5 H6 N O4	1	1	1	64242.3	1	1	1	1	1	1	1	1	1	1	1	1	1	49687.4	1	194696	87091.2	90176.1	118792	1	136664	66663.6	68543.3	1	1	62179.8	1	1	1	54905.2	1	184090	1	1	85174.1	1
CYSTAMINE	cystamine	1	154.06	C4 H14 N2 S2	61889.6	52910.2	39479.1	26409.6	34303.6	27852.6	25428.3	11164.7	17122.9	1	1	1	1	1	1	1	1	1	1	1	1	1	1	1	1	1	1	1	1	1	1	1	1	1	1	1	1	1	1	1
CPD-13220	1-pentan-3-one	1.01	86.0735	C5 H10 O	226735	206311	182180	206993	187741	176823	180819	168771	202705	168413	147348	179842	156083	208347	187186	185922	183757	215053	170482	276660	163358	180436	175012	201030	233570	191506	227617	171882	226322	233178	168723	148286	181579	170878	125597	206799	169832	210447	151073	163015
CPD-7031	3-methylbutanal	1.01	86.0735	C5 H10 O	226735	206311	182180	206993	187741	176823	180819	168771	202705	168413	147348	179842	156083	208347	187186	185922	183757	215053	170482	276660	163358	180436	175012	201030	233570	191506	227617	171882	226322	233178	168723	148286	181579	170878	125597	206799	169832	210447	151073	163015
CPD-13614	isoprenyl alcohol	1.01	86.0735	C5 H10 O	226735	206311	182180	206993	187741	176823	180819	168771	202705	168413	147348	179842	156083	208347	187186	185922	183757	215053	170482	276660	163358	180436	175012	201030	233570	191506	227617	171882	226322	233178	168723	148286	181579	170878	125597	206799	169832	210447	151073	163015
CPD0-1307	3-methyl-2-butanone	1.01	86.0735	C5 H10 O	226735	206311	182180	206993	187741	176823	180819	168771	202705	168413	147348	179842	156083	208347	187186	185922	183757	215053	170482	276660	163358	180436	175012	201030	233570	191506	227617	171882	226322	233178	168723	148286	181579	170878	125597	206799	169832	210447	151073	163015
CPD-13229	(E)-2-pentenol	1.01	86.0735	C5 H10 O	226735	206311	182180	206993	187741	176823	180819	168771	202705	168413	147348	179842	156083	208347	187186	185922	183757	215053	170482	276660	163358	180436	175012	201030	233570	191506	227617	171882	226322	233178	168723	148286	181579	170878	125597	206799	169832	210447	151073	163015
CPD-7993	N-methylaminobutanal	1.01	102.092	C5 H12 N O	60914.9	59696	44056	51898	45891.6	42799.9	41372.7	35330	44299.8	40296.1	28395.9	34002.8	29609	46088.6	36255.3	33408.3	40702.4	44101.6	30748.6	39274.2	22777.8	31774.4	31546.7	33772.8	48896	44332.6	56578.8	35947.1	44349.2	57715	43782.1	37832.2	44497.4	45317.3	30356.3	56993.4	53408.6	48931.3	40862.7	45113.2
BETAINE_ALDEHYDE	betaine aldehyde	1.01	102.092	C5 H12 N O	60914.9	59696	44056	51898	45891.6	42799.9	41372.7	35330	44299.8	40296.1	28395.9	34002.8	29609	46088.6	36255.3	33408.3	40702.4	44101.6	30748.6	39274.2	22777.8	31774.4	31546.7	33772.8	48896	44332.6	56578.8	35947.1	44349.2	57715	43782.1	37832.2	44497.4	45317.3	30356.3	56993.4	53408.6	48931.3	40862.7	45113.2
METHYLMETHANETHIOSULFONATE	methylmethanethiosulfonate	1.01	125.981	C2 H6 O2 S2	18851.2	28446.6	28120.1	60269.5	29849.9	26336.4	29183.1	41554.4	35105.5	40288	1	54626	35654.6	56154.3	39123.6	32034.5	64303.7	45200	62057.4	75319.6	36460.5	44224.8	50068.7	72147	32579.2	38133.9	59448.1	61593.4	45686.4	45075.9	31036.8	41579.8	40510.8	38597.3	34174.4	46700.3	47491.3	30112.6	40109.9	27593.2
3-UREIDO-PROPIONATE	3-ureidopropanoate	1.01	131.045	C4 H7 N2 O3	172917	151695	129109	133817	109006	90950.6	91061.1	80190.2	59909.8	64280.8	40028.8	57728.4	46491.6	54949.6	50410.9	43068.2	43151	47813.8	37242.9	36893.1	40594.1	35124	30824.9	28938.2	44829.1	36054.5	42557.6	29662.9	30230.9	43426.8	22560.5	19962.6	26799.1	36233.6	11262.6	31262.4	31018.8	22625.1	25409.1	26358.3
CPD-703	4-nitrobenzaldehyde	1.01	151.028	C7 H5 N O3	647390	604590	530073	713126	595820	574386	553300	568888	562016	513666	373034	539347	464518	738418	603633	620920	638643	795004	601610	725036	843656	831377	603055	622845	871721	545270	821432	618394	591213	819690	525596	396900	550279	670381	385260	676906	597559	559785	548782	525712
CPD-9059	2-nitrobenzaldehyde	1.01	151.028	C7 H5 N O3	647390	604590	530073	713126	595820	574386	553300	568888	562016	513666	373034	539347	464518	738418	603633	620920	638643	795004	601610	725036	843656	831377	603055	622845	871721	545270	821432	618394	591213	819690	525596	396900	550279	670381	385260	676906	597559	559785	548782	525712
3-NITROBENZALDEHYDE	3-nitrobenzaldehyde	1.01	151.028	C7 H5 N O3	647390	604590	530073	713126	595820	574386	553300	568888	562016	513666	373034	539347	464518	738418	603633	620920	638643	795004	601610	725036	843656	831377	603055	622845	871721	545270	821432	618394	591213	819690	525596	396900	550279	670381	385260	676906	597559	559785	548782	525712
CPD-9277	methiin	1.01	151.028	C4 H9 N O3 S	647390	604590	530073	713126	595820	574386	553300	568888	562016	513666	373034	539347	464518	738418	603633	620920	638643	795004	601610	725036	844212	831377	603055	622845	871478	545270	821432	618394	591213	819690	525596	396900	550279	670381	385260	676906	597559	559785	548782	525712
IMIDAZOLE-PYRUVATE	imidazole-pyruvate	1.01	153.027	C6 H5 N2 O3	112570	99835.9	82817.6	81787.6	74427.3	67726.7	62143.9	56128.7	54413.4	48261.2	40028.8	39487	40801	54949.6	50410.9	43068.2	43151	47813.8	37242.9	36893.1	40594.1	35124	30824.9	28938.2	44829.1	36054.5	42557.6	29662.9	30230.9	43426.8	22560.5	19962.6	26799.1	36233.6	11262.6	31262.4	31018.8	22625.1	25409.1	26358.3
CPD-10272	N,N-dihydroxy-L-isoleucine	1.01	162.075	C6 H12 N O4	1	386946	347703	440299	361296	316579	320556	295451	279880	297908	186344	296897	227785	372255	323927	306347	343025	350002	277947	207321	266588	277828	256175	273050	365470	349602	429975	318259	202381	452094	331338	278285	350322	429549	293307	438838	443503	259308	328919	360361
CPD-397	S-methyl-L-methionine	1.01	164.072	C6 H14 N O2 S	87615.6	75743.3	63948.6	67480.3	57296.9	45433.9	40975.1	26485.1	32075.5	32068.9	19026	30852.5	21416.9	38144.2	41063.3	38863.2	41033.9	42340.9	28932.5	19121.5	29396	29514.8	27499.6	30172.9	46132.8	37923.4	52499.9	32659.4	22588.7	59119.5	37941.4	33864.8	45930	49336.7	33048.6	57975.6	52333.4	30309.1	40801.3	46867.1
CPD-11578	3-(indol-3-yl)acrylate	1.01	186.054	C11 H8 N O2	49923.9	50608.4	46478.4	50556.9	46485.7	39722.5	40975.1	26485.1	32075.5	32068.9	19026	30852.5	21416.9	38144.2	41063.3	38863.2	41033.9	42340.9	28932.5	19121.5	29396	29514.8	27499.6	30172.9	46132.8	37923.4	52499.9	32659.4	22588.7	59119.5	37941.4	33864.8	45930	49336.7	33048.6	57975.6	52333.4	30309.1	40801.3	46867.1
KYNURENATE	kynurenate	1.01	187.022	C10 H5 N O3	67252.6	78272.4	57832.9	99712.3	74810.3	73051.9	78059.1	65762.1	91238.5	81875.6	51726.4	90240.5	63603.8	143773	116846	99852.4	116577	158127	98926.2	238863	135765	153700	116285	142074	218334	213678	242588	134352	186719	240703	122009	106816	141702	141992	118585	203440	139211	177583	106814	123948
DIHYDROXYNAPHTHOATE	1,4-dihydroxy-2-naphthoate	1.01	203.036	C11 H7 O4	18024.2	12982.5	11472.1	29019.9	19432	12611.9	19548.7	13608.3	25097.7	20406.3	1	22243.6	11764.2	43291	31433.9	25331.6	33480.1	46454.5	29556	57453.9	38166.7	39484.2	32375.9	38712.5	61710.9	63781.5	70235.2	38638.3	45573.6	77167.1	38186.6	32815.9	45489.6	50584.3	35892.9	63348.7	46306.8	53880.3	33309.3	40901.9
CPD-194	4-nitrophenyl phosphate	1.01	216.975	C6 H4 N O6 P	128010	206868	188899	468299	270342	212105	236582	297593	270762	311963	99028.2	413732	299238	558182	353253	316607	572075	549215	564846	976721	476226	620645	504541	787629	500440	408439	716713	649374	550905	620650	427663	408125	420259	502869	402431	596236	560316	438715	517165	372374
CPD-253	4,5-seco-dopa	1.01	228.048	C9 H10 N O6	53557.6	48534.3	43555.7	70717.3	51477.9	42869.5	49897.4	43935.4	49405.2	43101.9	21816.1	56146.8	44522.3	90139.3	67214.1	67110.8	72959.4	110054	63607.1	129532	110358	114724	72379.3	76621	141795	97265.2	135342	81962.2	102022	147753	83298	49879.6	82359.1	104516	52442.7	115213	96808.7	102900	81530.7	84129.6
PAMIDRONATE	pamidronate	1.01	233.99	C3 H10 N O7 P2	11345.1	27551.4	24107.1	56878.2	28083.9	27081.2	29110.1	29338.8	29236.9	36468.6	11442.4	48066.3	18997.6	57653.1	41747.4	39092	65856.8	64722	59212.8	83152.6	47607.1	55533	49897.8	76300.8	52558	51816.8	82356.9	68554	56123.7	79796.1	50973.4	57157.5	54961.1	71031.4	59550.2	70581.8	71886.4	52077	63630.6	57842.5
CPD-488	beta-L-fucose 1-phosphate	1.01	242.024	C6 H11 O8 P	163587	164050	135479	244267	184835	153906	173545	146049	192457	172340	99841.6	200924	144942	324010	251791	247942	289776	411749	252854	507841	423132	453279	299082	310898	541542	346008	516757	348779	373129	560378	288151	200382	291601	400499	193367	439449	357547	372764	288661	303296
2-DEOXYGLUCOSE-6-PHOSPHATE	2-deoxyglucose 6-phosphate	1.01	242.024	C6 H11 O8 P	163587	164050	135479	244267	184835	153906	173545	146049	192457	172340	99841.6	200924	144942	324010	251791	247942	289776	411749	252854	507841	423132	453279	299082	310898	541542	346008	516757	348779	373129	560378	288151	200382	291601	400499	193367	439449	357547	372764	288661	303296
CPD-6883	1,3,7-trihydroxyxanthone	1.01	243.025	C13 H7 O5	44264.1	47302.2	36030.2	69485.1	53019.7	42092.7	49751.1	39296.6	51759.1	47164.7	23167.5	59123.6	38765.4	86984.8	73385.6	69300.6	75484.9	113363	72866	140042	117630	127802	82031	82306.7	148261	101715	147028	89606.1	111034	161327	86436.8	52696.9	92376	115327	55774.6	125375	98431.6	107459	87890.4	89817.4
CPD-6882	1,3,5-trihydroxyxanthone	1.01	243.025	C13 H7 O5	44264.1	47302.2	36030.2	69485.1	53019.7	42092.7	49751.1	39296.6	51759.1	47164.7	23167.5	59123.6	38765.4	86984.8	73385.6	69300.6	75484.9	113363	72866	140042	117630	127802	82031	82306.7	148261	101715	147028	89606.1	111034	161327	86436.8	52696.9	92376	115327	55774.6	125375	98431.6	107459	87890.4	89817.4
CPD0-1342	5-mercaptodeoxyuridine	1.01	259.038	C9 H11 N2 O5 S	51064.6	46603.4	42115.2	76768.7	55933.8	43636.6	50669.1	39924.6	55755.5	53820.1	22534.1	57061.6	36559.2	86372.2	70031.8	68821.6	78020.6	104849	67249.8	97472.9	103202	100350	72874.1	75725.5	140666	100316	137695	85630.8	77195.6	147017	88942.4	56515.1	94037.2	123001	59949.7	124364	103472	91061.1	79623.1	93972.2
N-ACETYL-GLUTAMYL-P	N-acetylglutamyl-phosphate	1.01	266.004	C7 H9 N O8 P	53557.6	48534.3	43555.7	70717.3	51477.9	42869.5	49897.4	43935.4	49405.2	43101.9	21816.1	56146.8	44522.3	90139.3	67214.1	67110.8	72959.4	110054	63607.1	129532	110358	114724	72379.3	76621	141795	97265.2	135342	81962.2	102022	147753	83298	49879.6	82359.1	104516	52442.7	115213	96808.7	102900	81530.7	84129.6
CPD-10329	alpha-L-fucopyranose	1.01	164.072	C6 H12 O5	82211.5	70414.2	58134	67480.3	52075.9	45433.9	40975.1	26485.1	1	32068.9	1	30852.5	21416.9	38144.2	41063.3	38863.2	41033.9	42340.9	28932.5	19121.5	29396	29514.8	27499.6	30172.9	46132.8	37923.4	52499.9	32659.4	22588.7	59119.5	37941.4	1	45930	49336.7	33048.6	1	52333.4	30309.1	40801.3	46867.1
CPD-5861	2-deoxy-D-galactose	1.01	164.072	C6 H12 O5	82211.5	70414.2	58134	67480.3	52075.9	45433.9	40975.1	26485.1	1	32068.9	1	30852.5	21416.9	38144.2	41063.3	38863.2	41033.9	42340.9	28932.5	19121.5	29396	29514.8	27499.6	30172.9	46132.8	37923.4	52499.9	32659.4	22588.7	59119.5	37941.4	1	45930	49336.7	33048.6	1	52333.4	30309.1	40801.3	46867.1
CPD-15619	aldehydo-L-fucose	1.01	164.072	C6 H12 O5	82211.5	70414.2	58134	67480.3	52075.9	45433.9	40975.1	26485.1	1	32068.9	1	30852.5	21416.9	38144.2	41063.3	38863.2	41033.9	42340.9	28932.5	19121.5	29396	29514.8	27499.6	30172.9	46132.8	37923.4	52499.9	32659.4	22588.7	59119.5	37941.4	1	45930	49336.7	33048.6	1	52333.4	30309.1	40801.3	46867.1
RHAMNOSE	alpha-L-rhamnopyranose	1.01	164.072	C6 H12 O5	82211.5	70414.2	58134	67480.3	52075.9	45433.9	40975.1	26485.1	1	32068.9	1	30852.5	21416.9	38144.2	41063.3	38863.2	41033.9	42340.9	28932.5	19121.5	29396	29514.8	27499.6	30172.9	46132.8	37923.4	52499.9	32659.4	22588.7	59119.5	37941.4	1	45930	49336.7	33048.6	1	52333.4	30309.1	40801.3	46867.1
CPD0-1112	beta-L-rhamnopyranose	1.01	164.072	C6 H12 O5	82211.5	70414.2	58134	67480.3	52075.9	45433.9	40975.1	26485.1	1	32068.9	1	30852.5	21416.9	38144.2	41063.3	38863.2	41033.9	42340.9	28932.5	19121.5	29396	29514.8	27499.6	30172.9	46132.8	37923.4	52499.9	32659.4	22588.7	59119.5	37941.4	1	45930	49336.7	33048.6	1	52333.4	30309.1	40801.3	46867.1
CPD-330	L-galactono-1,4-lactone	1.01	178.052	C6 H10 O6	35790.2	43357.1	42800.5	69836.4	35866.9	34712.9	37284.3	36181	19911.9	30206.5	1	34771.1	22159.9	41779.6	27419.1	27196.4	46001.4	37058.8	38883.3	12450	19760.7	27834.9	26850	32508.9	18928.9	17407.6	32531.4	42111.6	1	31082.6	32715.8	27373.9	28879.3	40980.9	24583.3	36918.7	51922.7	15903	39882.2	34089.2
CPD-1242	3-keto-beta-D-galactose	1.01	178.052	C6 H10 O6	35790.2	43357.1	42800.5	69836.4	35866.9	34712.9	37284.3	36181	19911.9	30206.5	1	34771.1	22159.9	41779.6	27419.1	27196.4	46001.4	37058.8	38883.3	12450	19760.7	27834.9	26850	32508.9	18928.9	17407.6	32531.4	42111.6	1	31082.6	32715.8	27373.9	28879.3	40980.9	24583.3	36918.7	51922.7	15903	39882.2	34089.2
L-GULONO-1-4-LACTONE	L-gulono-1,4-lactone	1.01	178.052	C6 H10 O6	35790.2	43357.1	42800.5	69836.4	35866.9	34712.9	37284.3	36181	19911.9	30206.5	1	34771.1	22159.9	41779.6	27419.1	27196.4	46001.4	37058.8	38883.3	12450	19760.7	27834.9	26850	32508.9	18928.9	17407.6	32531.4	42111.6	1	31082.6	32715.8	27373.9	28879.3	40980.9	24583.3	36918.7	51922.7	15903	39882.2	34089.2
CPD-9056	L-sorbosone 2,6-lactone	1.01	178.052	C6 H10 O6	35790.2	43357.1	42800.5	69836.4	35866.9	34712.9	37284.3	36181	19911.9	30206.5	1	34771.1	22159.9	41779.6	27419.1	27196.4	46001.4	37058.8	38883.3	12450	19760.7	27834.9	26850	32508.9	18928.9	17407.6	32531.4	42111.6	1	31082.6	32715.8	27373.9	28879.3	40980.9	24583.3	36918.7	51922.7	15903	39882.2	34089.2
CPD-9055	L-sorbosone 1,4-lactone	1.01	178.052	C6 H10 O6	35790.2	43357.1	42800.5	69836.4	35866.9	34712.9	37284.3	36181	19911.9	30206.5	1	34771.1	22159.9	41779.6	27419.1	27196.4	46001.4	37058.8	38883.3	12450	19760.7	27834.9	26850	32508.9	18928.9	17407.6	32531.4	42111.6	1	31082.6	32715.8	27373.9	28879.3	40980.9	24583.3	36918.7	51922.7	15903	39882.2	34089.2
GLC-D-LACTONE	D-glucono-1,5-lactone	1.01	178.052	C6 H10 O6	35790.2	43357.1	42800.5	69836.4	35866.9	34712.9	37284.3	36181	19911.9	30206.5	1	34771.1	22159.9	41779.6	27419.1	27196.4	46001.4	37058.8	38883.3	12450	19760.7	27834.9	26850	32508.9	18928.9	17407.6	32531.4	42111.6	1	31082.6	32715.8	27373.9	28879.3	40980.9	24583.3	36918.7	51922.7	15903	39882.2	34089.2
L-SORBOSONE	L-sorbosone	1.01	178.052	C6 H10 O6	35790.2	43357.1	42800.5	69836.4	35866.9	34712.9	37284.3	36181	19911.9	30206.5	1	34771.1	22159.9	41779.6	27419.1	27196.4	46001.4	37058.8	38883.3	12450	19760.7	27834.9	26850	32508.9	18928.9	17407.6	32531.4	42111.6	1	31082.6	32715.8	27373.9	28879.3	40980.9	24583.3	36918.7	51922.7	15903	39882.2	34089.2
2-D-THREO-HYDROXY-3-CARBOXY-ISOCAPROATE	(2R,3S)-3-isopropylmalate	1.01	174.059	C7 H10 O5	32011.1	21082	17107.7	16134.6	11023.3	1	1	1	1	1	1	1	1	1	1	1	1	1	1	1	1	1	1	1	1	1	1	1	1	1	1	1	1	1	1	1	1	1	1	1
3-CARBOXY-3-HYDROXY-ISOCAPROATE	(2S)-2-isopropylmalate	1.01	174.059	C7 H10 O5	32011.1	21082	17107.7	16134.6	11023.3	1	1	1	1	1	1	1	1	1	1	1	1	1	1	1	1	1	1	1	1	1	1	1	1	1	1	1	1	1	1	1	1	1	1	1
INDOLE_ACETATE_AUXIN	(indol-3-yl)acetate	1.01	174.059	C10 H8 N O2	32011.1	21082	17107.7	16134.6	11023.3	1	1	1	1	1	1	1	1	1	1	1	1	1	1	1	1	1	1	1	1	1	1	1	1	1	1	1	1	1	1	1	1	1	1	1
2-AMINO-3-3-OXOPROP-2-ENYL-BUT-2-ENEDI	2-amino-3-carboxymuconate-6-semialdehyde	1.01	183.019	C7 H5 N O5	83175.2	89714.9	105547	223925	1	436920	114467	475057	190018	1	1	136292	116817	252769	109203	104772	269280	252832	184396	163087	140808	173075	126383	162398	491218	62140	163195	431088	118501	121976	1	94958.2	98726.6	150593	1	129611	421225	143378	146962	111723
DEOXY-D-RIBOSE-1-PHOSPHATE	2-deoxy-alpha-D-ribose 1-phosphate	1.01	212.015	C5 H9 O7 P	32011.1	21082	17107.7	16134.6	11023.3	1	1	1	1	1	1	1	1	1	1	1	1	1	1	1	1	1	1	1	1	1	1	1	1	1	1	1	1	1	1	1	1	1	1	1
DEOXYXYLULOSE-5P	1-deoxy-D-xylulose 5-phosphate	1.01	212.015	C5 H9 O7 P	32011.1	21082	17107.7	16134.6	11023.3	1	1	1	1	1	1	1	1	1	1	1	1	1	1	1	1	1	1	1	1	1	1	1	1	1	1	1	1	1	1	1	1	1	1	1
2-C-METHYL-D-ERYTHRITOL-4-PHOSPHATE	2-C-methyl-D-erythritol 4-phosphate	1.01	214.029	C5 H11 O7 P	48396.1	36286.1	20379.2	18443.1	10408.3	1	1	1	1	1	1	1	1	1	1	1	1	1	1	1	1	1	1	1	1	1	1	1	1	1	1	1	1	1	1	1	1	1	1	1
CPD-19490	3-carboxy-7-(methylsulfanyl)-2-oxoheptanoate	1.01	232.04	C9 H12 O5 S	45302.5	27237.1	22401.1	1	1	1	1	1	1	1	1	1	1	1	1	1	1	1	1	1	1	1	1	1	1	1	1	1	1	1	1	1	1	1	1	1	1	1	1	1
CPDQT-462	5-hydroxy-8-methoxypsoralen	1.01	232.04	C12 H8 O5	45302.5	27237.1	22401.1	1	1	1	1	1	1	1	1	1	1	1	1	1	1	1	1	1	1	1	1	1	1	1	1	1	1	1	1	1	1	1	1	1	1	1	1	1
ANILINE	aniline	1.01	93.0571	C6 H7 N	50458	43230.9	30173	37331.8	37840.7	30232	24100.3	18067	21148.1	1	1	10828.9	1	11613.5	11230.6	18124.4	1	10809.1	1	1	1	1	1	1	1	1	1	1	1	1	1	1	1	1	1	1	1	1	1	1
CPD0-1336	3-nitrilo-L-alanine	1.01	99.0166	C3 H3 N2 O2	1	108490	1	1	1	1	1	1	1	1	1	1	1	1	1	1	1	1	1	1	1	1	1	1	1	1	1	1	117069	146952	95287.2	1	1	1	78219.9	129174	110643	99130.6	94622.1	92168.8
CPD-13605	(E)-1-butenesulfenate	1.01	104.033	C4 H8 O S	1	1	1	1	1	1	1	955225	982305	1	781627	1.03482e+06	780835	1.32061e+06	1	987071	1	1.23617e+06	1	1.34121e+06	871635	1	923766	1120402	1.46232e+06	1	1	1	1	1	1	1	1	1	1	1	1	1	1	1
CPD-13606	(Z)-butanethial S-oxide	1.01	104.033	C4 H8 O S	1	1	1	1	1	1	1	955225	982305	1	781627	1.03482e+06	780835	1.32061e+06	1	987071	1	1.23617e+06	1	1.34121e+06	871635	1	923766	1120402	1.46232e+06	1	1	1	1	1	1	1	1	1	1	1	1	1	1	1
HEXANOATE	hexanoate	1.01	115.072	C6 H11 O2	1	1	1	1	1	1	1	1	1	1	1	1	1	1	1	1	1	1	1	1	1	1	1	1	1	1	42557.6	29662.9	30230.9	43426.8	1	1	1	36233.6	11262.6	31262.4	31018.8	22625.1	25409.1	26358.3
CPD-16172	O-aminobenzaldehyde	1.01	121.051	C7 H7 N O	57786.6	46851.1	37489.6	34708.3	29150.7	27626.8	25189.2	17641.9	16573.3	1	1	1	1	1	1	1	1	1	1	1	1	1	1	1	1	1	1	1	1	1	1	1	1	1	1	1	1	1	1	1
CPD-110	salicylate	1.01	137.025	C7 H5 O3	63338.6	46851.1	37489.6	47233.7	29150.7	32853.5	47240.8	55455.7	21785.5	1	1	1	1	1	1	1	1	1	1	1	1	1	1	1	1	1	1	1	1	1	1	1	1	1	1	1	1	1	1	1
3-HYDROXYBENZOATE	3-hydroxybenzoate	1.01	137.025	C7 H5 O3	63338.6	46851.1	37489.6	47233.7	29150.7	32853.5	47240.8	55455.7	21785.5	1	1	1	1	1	1	1	1	1	1	1	1	1	1	1	1	1	1	1	1	1	1	1	1	1	1	1	1	1	1	1
4-hydroxybenzoate	4-hydroxybenzoate	1.01	137.025	C7 H5 O3	63338.6	46851.1	37489.6	47233.7	29150.7	32853.5	47240.8	55455.7	21785.5	1	1	1	1	1	1	1	1	1	1	1	1	1	1	1	1	1	1	1	1	1	1	1	1	1	1	1	1	1	1	1
CPD-17446	diethyl thiosulfinate	1.01	138.021	C4 H10 O S2	71623.6	44996.5	34654.6	46544.4	30578.5	27337.9	25437.5	18588.5	22623.1	1	1	1	1	1	1	1	1	1	1	26594.7	1	1	1	1	1	24565	18269.7	1	18568.4	24655.5	1	1	1	1	10969.7	12266.7	1	19002.2	1	1
P-NITROPHENOL	4-nitrophenol	1.01	138.021	C6 H4 N O3	71623.6	44996.5	34654.6	41246.2	30578.5	27337.9	25437.5	18588.5	17319.1	1	1	1	1	1	1	1	1	1	1	26594.7	1	1	1	1	1	24565	18269.7	1	18568.4	18764.2	1	1	1	1	10969.7	12266.7	1	19002.2	1	1
CPD-9739	beta-methylenecyclopropyl pyruvate	1.01	139.04	C7 H7 O3	358769	281089	11001	194572	172211	152280	137220	101679	110878	97006.6	77414	78405.2	66504.8	72315.8	66647.2	62926.7	54518.5	48398.3	40734.4	37954.2	28955.1	28754.1	27335.3	26364.5	37690.9	23418.5	26550.2	10774.9	11672.1	19640.7	1	1	16357.2	1	1	1	1	1	1	1
CPD-9306	thiosulfinate	1.01	162.018	C6 H10 O S2	291423	227643	177613	179686	147994	136198	116815	101089	93626.7	82578	72775	69679.6	1	64782.1	60225.6	51735	43729.6	43946	30181.1	26761.3	26081.4	25539.5	19300.3	18689.5	28939.5	21441.1	25420.9	1	11880.6	17358.5	1	1	10873.3	1	1	1	1	1	1	1
CPD-9275	allicin	1.01	162.018	C6 H10 O S2	291423	227643	177613	179686	147994	136198	116815	101089	93626.7	82578	72775	69679.6	1	64782.1	60225.6	51735	43729.6	43946	30181.1	26761.3	26081.4	25539.5	19300.3	18689.5	28939.5	21441.1	25420.9	1	11880.6	17358.5	1	1	10873.3	1	1	1	1	1	1	1
DELTA1-PIPERIDEINE-2-6-DICARBOXYLATE	(S)-2,3,4,5-tetrahydrodipicolinate	1.01	169.039	C7 H7 N O4	327321	302996	281506	357882	311351	271099	288853	251157	262495	258161	1	259828	224944	339985	292006	299004	314317	345862	1	1	304454	315906	275082	279048	391488	302977	387104	297555	1	395431	292422	229483	298448	363102	1	372557	346200	1	1	293266
23-dihydrodipicolinate	L-2,3-dihydrodipicolinate	1.01	169.039	C7 H7 N O4	327321	302996	281506	357882	311351	271099	288853	251157	262495	258161	1	259828	224944	339985	292006	299004	314317	345862	1	1	304454	315906	275082	279048	391488	302977	387104	297555	1	395431	292422	229483	298448	363102	1	372557	346200	1	1	293266
CPD-9269	alliin	1.01	177.049	C6 H11 N O3 S	89925.4	69073.9	67786.3	63795.9	57427.6	1	50178.6	30873.2	1	1	1	1	1	18986.9	22884.6	1	1	1	1	1	1	1	1	1	1	1	1	1	1	1	1	1	1	1	1	1	1	1	1	1
CPD-9307	(+)-trans-isoalliin	1.01	177.049	C6 H11 N O3 S	89925.4	69073.9	67786.3	63795.9	57427.6	1	50178.6	30873.2	1	1	1	1	1	18986.9	22884.6	1	1	1	1	1	1	1	1	1	1	1	1	1	1	1	1	1	1	1	1	1	1	1	1	1
PHYTOALEXIN-CMPD	psoralen	1.01	186.025	C11 H6 O3	1	81229.1	1	1	1	1	1	1	1	1	1	1	1	1	1	1	1	1	1	1	1	1	1	1	1	219006	253035	141172	202614	257901	129100	110545	1	148992	123679	212899	152176	187691	115386	135863
CPD-13911	4-O-oxalyl-L-threonate	1.01	206.012	C6 H6 O8	38780.2	38887.7	22748.6	36754.8	20360	12407.4	1	11456.9	1	11206.9	1	10924.3	1	1	1	1	1	1	1	1	1	1	1	1	1	1	1	1	1	1	1	1	1	1	1	1	1	1	1	1
CPD0-1524	alpha-oxo-1-carboxy-4-tetrahydrothiopyranpropanoate S-oxide	1.01	246.024	C9 H10 O6 S	45140.8	35400.7	27302.3	29692.1	25930.3	19656.2	18764.3	15575.9	17689	11240.1	1	1	1	16776.4	1	11064.3	1	10468.1	1	1	1	1	1	1	1	1	1	1	1	1	1	1	1	1	1	1	1	1	1	1
CPD-444	S-methyl-5-thio-alpha-D-ribose 1-phosphate	1.01	258.001	C6 H11 O7 P S	1	1	1	11059.6	1	1	1	1	1	1	1	1	1	1	1	1	11805.3	11776.6	12024.7	27800.7	17615	26455	10930.9	18775.9	11639.6	1	16930.3	19604.2	11016.2	17622.1	1	1	1	12240	1	16084.8	18410	1	1	1
CPD-1063	5-(methylsulfanyl)-ribulose 1-phosphate	1.01	258.001	C6 H11 O7 P S	1	1	1	11059.6	1	1	1	1	1	1	1	1	1	1	1	1	11805.3	11776.6	12024.7	27800.7	17615	26455	10930.9	18775.9	11639.6	1	16930.3	19604.2	11016.2	17622.1	1	1	1	12240	1	16084.8	18410	1	1	1
CPD-9759	munjistin	1.01	283.019	C15 H7 O6	1	1	1	12519.5	1	1	1	1	1	1	1	1	1	22270.9	18947.2	13137.4	19816.2	30530.5	12537.8	22475	24809.4	27491.6	20463.3	21034.6	44456.8	31071	42713.7	21335.3	21709.6	43711.6	26676	12330.5	28686.9	35543.9	1	38741.4	32815	29188.3	26813.2	28461.4
BERGAPTOL	bergaptol	1.02	202.031	C11 H6 O4	37691.7	25134.9	17470.2	16923.4	10811.2	1	1	1	1	1	1	1	1	1	1	1	1	1	1	1	1	1	1	1	1	1	1	1	1	1	1	1	1	1	1	1	1	1	1	1
CPD-19477	2-[(2'-methylsulfanyl)propyl]maleate	1.02	202.031	C8 H10 O4 S	60715.8	25134.9	40835.5	41269.3	22115	24975.2	1	1	1	1	1	1	1	1	1	1	1	1	1	1	1	1	1	1	1	1	1	1	1	1	1	1	1	1	1	1	1	1	1	1
CPD-12025	Se-methyl-Se-L-methionine	1.02	206.021	C6 H14 N O2 Se	1	21082	17107.7	16134.6	11023.3	1	1	1	1	1	1	1	1	1	1	1	1	1	1	1	1	1	1	1	1	1	1	1	1	1	1	1	1	1	1	1	1	1	1	1
5-METHOXYFURANOCOUMARIN	bergapten	1.02	216.045	C12 H8 O4	52107.7	35894.7	27469.3	19434.8	18524.6	11338.2	1	1	1	1	1	1	1	1	1	1	1	1	1	1	1	1	1	1	1	1	1	1	1	1	1	1	1	1	1	1	1	1	1	1
CPDQT-461	8-methoxypsoralen	1.02	216.045	C12 H8 O4	52107.7	35894.7	27469.3	19434.8	18524.6	11338.2	1	1	1	1	1	1	1	1	1	1	1	1	1	1	1	1	1	1	1	1	1	1	1	1	1	1	1	1	1	1	1	1	1	1
CPD-19491	3-carboxy-6-(methylsulfanyl)-2-oxohexanoate	1.02	218.017	C8 H10 O5 S	1	1	1	1	1	1	1	1	1	1	1	1	1	1	1	1	1	1	1	1	1	1	1	1	1	1	1	1	1	79796.1	1	1	1	1	1	1	1	52077	63630.6	57842.5
CPD-13172	6-hydroxy-2-cyclohexen-one-carboxylate	1.04	155.033	C7 H7 O4	20004.2	19326.2	17918.2	17556.7	12405	11869.2	12160	12452.6	10573.4	16141	15099.5	11460.4	11077.1	11840.4	14411.9	11291.8	10813.5	13439.8	10669.7	1	1	1	1	1	1	1	1	1	1	1	10590.4	1	1	1	1	1	1	1	1	1
RISEDRONATE	risedronate	1.05	279.977	C7 H8 N O7 P2	1	1	1	11059.6	1	1	1	1	1	1	1	1	1	1	1	1	11805.3	11776.6	12024.7	27800.7	31533.2	44680.9	24598.6	18775.9	37780.1	14400	35790.5	31138.6	26259.8	34311.3	12652.6	1	13078.8	13153.5	13293.8	31916.6	34710.7	25254.1	13434.8	12802.1
CPD-6801	aloesone	1.06	232.069	C13 H12 O4	1	56085.8	54130.2	51136.7	44320.9	40968.2	36622.3	44955.7	347961	46528.7	497607	36847.7	167635	24261.1	30100.8	22697.4	27670.2	24625.2	27154.3	27376.8	1	1	1	1	1	1	1	1	1	1	1	1	1	1	1	1	1	1	1	1
3-UREIDO-ISOBUTYRATE	3-(carbamoylamino)-2-methylpropanoate	1.09842	145.06	C5 H9 N2 O3	156858	459237	515498	2.64353e+06	2.2443e+06	1.9542e+06	2.42157e+06	1.88865e+06	306617	2.23881e+06	1.53051e+06	2.30474e+06	1.90114e+06	2.86179e+06	2.43082e+06	2.5448e+06	2.74645e+06	394482	2.47042e+06	255901	1	2514321	1	2.19689e+06	2.98102e+06	2196673	2.72668e+06	2.22994e+06	1.60933e+06	2950357	2032592	1.53357e+06	2.17438e+06	2591320	1679629	2.54963e+06	2.40396e+06	1801206	2.09507e+06	2.03301e+06
CPD-534	D-myo-inositol (1,2,4,5,6)-pentakisphosphate	1.11	569.822	C6 H7 O21 P5	1	1	1	1	1	1	1	1	1	1	1	1	1	1	1	1	1	1	1	1	1	17088.8	11857.2	22525.2	23535.4	16552.8	40713.6	17558.3	22857.3	31010.9	1	1	12194.7	18093.6	11549.2	29438	23162.6	10518.4	16659.9	11818.1
CPD-6661	1D-myo-inositol (1,2,3,4,6)-pentakisphosphate	1.11	569.822	C6 H7 O21 P5	1	1	1	1	1	1	1	1	1	1	1	1	1	1	1	1	1	1	1	1	1	17088.8	11857.2	22525.2	23535.4	16552.8	40713.6	17558.3	22857.3	31010.9	1	1	12194.7	18093.6	11549.2	29438	23162.6	10518.4	16659.9	11818.1
CPD-1107	D-myo-inositol 1,3,4,5,6-pentakisphosphate	1.11	569.822	C6 H7 O21 P5	1	1	1	1	1	1	1	1	1	1	1	1	1	1	1	1	1	1	1	1	1	17088.8	11857.2	22525.2	23535.4	16552.8	40713.6	17558.3	22857.3	31010.9	1	1	12194.7	18093.6	11549.2	29438	23162.6	10518.4	16659.9	11818.1
CPD-6741	D-myo-inositol (1,2,3,5,6) pentakisphosphate	1.11	569.822	C6 H7 O21 P5	1	1	1	1	1	1	1	1	1	1	1	1	1	1	1	1	1	1	1	1	1	17088.8	11857.2	22525.2	23535.4	16552.8	40713.6	17558.3	22857.3	31010.9	1	1	12194.7	18093.6	11549.2	29438	23162.6	10518.4	16659.9	11818.1
MI-PENTAKISPHOSPHATE	D-myo-inositol (1,2,3,4,5)-pentakisphosphate	1.11	569.822	C6 H7 O21 P5	1	1	1	1	1	1	1	1	1	1	1	1	1	1	1	1	1	1	1	1	1	17088.8	11857.2	22525.2	23535.4	16552.8	40713.6	17558.3	22857.3	31010.9	1	1	12194.7	18093.6	11549.2	29438	23162.6	10518.4	16659.9	11818.1
IMIDAZOLE-ACETOL-P	imidazole acetol-phosphate	1.14622	218.014	C6 H7 N2 O5 P	53081.9	69144.6	57496.8	110145	73941.9	60824.7	64308.9	63582.6	71105.1	77243.6	20132.6	95788.3	60168.4	1	100804	1	118042	1	96241	158171	106491	117572	103502	135902	156466	157274	40701.4	131522	132945	205469	116030	117557	133667	155333	132614	45305.6	53211.6	32106.1	117921	133647
ACETYLSERINE	O-acetyl-L-serine	1.16575	147.057	C5 H9 N O4	327321	302996	281506	357882	311351	271099	288853	251157	262495	258161	108737	259828	224944	339985	279967	274176	314317	315134	559663	67580.5	304454	315906	275082	76961.9	391488	302977	387104	9813.35	65555	395431	292422	214290	298448	363102	636416	372557	785074	19545.2	131691	947126
L-4-HYDROXYGLUTAMATE_SEMIALDEHYDE	L-4-hydroxyglutamate semialdehyde	1.16575	147.057	C5 H9 N O4	327321	302996	281506	357882	311351	271099	288853	251157	262495	258161	108737	259828	224944	339985	279967	274176	314317	315134	559663	67580.5	304454	315906	275082	76961.9	391488	302977	387104	9813.35	65555	395431	292422	214290	298448	363102	636416	372557	785074	19545.2	131691	947126
FMNH2	FMNH2	1.27	456.104	C17 H21 N4 O9 P	19124.8	12511.2	18391.5	1	11496.8	11334.6	10703.4	11629.3	17749	1	26525.2	10445	10958.6	11464.9	12630.9	18309.6	11531.3	11440.1	11706.9	11472.5	1	1	1	1	1	1	1	1	1	1	1	1	1	1	1	1	1	1	1	1
CPD0-1133	maltoheptaose	1.27	1152.37	C42 H72 O36	31588.6	15505.9	24196.8	12646.1	11743.1	1	1	1	14335.9	1	1	1	1	1	1	13053.2	19568.8	28864.2	30147.4	32628.3	1	1	1	1	1	1	17190	1	1	39871.4	32211.2	1	1	1	1	1	1	18099	1	1
CPD-8065	verbascose	1.28	828.266	C30 H52 O26	702087	687028	716699	599549	489618	222555	363588	464866	532320	382573	343096	469392	337073	210814	465958	569846	619067	583032	627723	709369	336371	242657	266126	540879	576836	543736	679407	592818	475654	752731	883309	442810	331377	271541	580269	344355	469696	645639	279922	580378
CPD-12463	stellariose	1.28	828.266	C30 H52 O26	702087	687028	716699	599549	489618	222555	363588	464866	532320	382573	343096	469392	337073	210814	465958	569846	619067	583032	627723	709369	336371	242657	266126	540879	576836	543736	679407	592818	475654	752731	883309	442810	331377	271541	580269	344355	469696	645639	279922	580378
MALTOPENTAOSE	maltopentaose	1.28	828.266	C30 H52 O26	702087	687028	716699	599549	489618	222555	363588	464866	532320	382573	343096	469392	337073	210814	465958	569846	619067	583032	627723	709369	336371	242657	266126	540879	576836	543736	679407	592818	475654	752731	883309	442810	331377	271541	580269	344355	469696	645639	279922	580378
CPD-8066	ajugose	1.28	990.316	C36 H62 O31	168625	132087	155266	124745	105396	21143.6	47083.1	83669.8	115396	71591.1	39394.9	90640.5	53086.5	20959.7	80853.1	111789	134993	148670	160786	176702	71920.9	36791.4	1	162558	107864	118594	173690	146426	89057.4	233572	222719	61642	1	1	147783	1	105307	168336	1	138472
MALTOHEXAOSE	maltohexaose	1.28	990.316	C36 H62 O31	168625	132087	155266	124745	105396	21143.6	47083.1	83669.8	115396	71591.1	39394.9	90640.5	53086.5	20959.7	80853.1	111789	134993	148670	160786	176702	71920.9	36791.4	1	162558	107864	118594	173690	146426	89057.4	233572	222719	61642	1	1	147783	1	105307	168336	1	138472
CPD-8664	beta-D-gentiobiosyl crocetin	1.28	651.246	C32 H43 O14	1	1	1	1	1	1	1	1	1	1	1	1	1	1	1	1	1	1	1	1	1	1	1	1	1	1	129220	68603.4	109145	173705	1	1	1	62127.5	126565	1	1	158636	1	137103
CPD-7390	butein 4'-beta-D-glucoside	1.28	434.122	C21 H22 O10	19124.8	12511.2	18391.5	17100.5	11496.8	11334.6	10703.4	11629.3	17749	1	26525.2	10445	10958.6	11464.9	12630.9	18309.6	11531.3	11440.1	11706.9	11472.5	1	1	1	1	1	1	1	1	1	1	1	1	1	1	1	1	1	1	1	1
CPD-15091	1-phenyl-3-(3-C-glucosyl-2,4,6-trihydroxyphenyl)propane-1,3-dione	1.28	434.122	C21 H22 O10	19124.8	12511.2	18391.5	17100.5	11496.8	11334.6	10703.4	11629.3	17749	1	26525.2	10445	10958.6	11464.9	12630.9	18309.6	11531.3	11440.1	11706.9	11472.5	1	1	1	1	1	1	1	1	1	1	1	1	1	1	1	1	1	1	1	1
CPD-8062	chalcone 2'-O-glucoside	1.28	434.122	C21 H22 O10	19124.8	12511.2	18391.5	17100.5	11496.8	11334.6	10703.4	11629.3	17749	1	26525.2	10445	10958.6	11464.9	12630.9	18309.6	11531.3	11440.1	11706.9	11472.5	1	1	1	1	1	1	1	1	1	1	1	1	1	1	1	1	1	1	1	1
NARINGENIN-7-O-BETA-D-GLUCOSIDE	prunin	1.28	434.122	C21 H22 O10	19124.8	12511.2	18391.5	17100.5	11496.8	11334.6	10703.4	11629.3	17749	1	26525.2	10445	10958.6	11464.9	12630.9	18309.6	11531.3	11440.1	11706.9	11472.5	1	1	1	1	1	1	1	1	1	1	1	1	1	1	1	1	1	1	1	1
CPD-17480	6-hydroxy-2-[(4-glucosyl-hydroxyphenyl)methyl]-1-benzofuran-3-one	1.28	434.122	C21 H22 O10	19124.8	12511.2	18391.5	17100.5	11496.8	11334.6	10703.4	11629.3	17749	1	26525.2	10445	10958.6	11464.9	12630.9	18309.6	11531.3	11440.1	11706.9	11472.5	1	1	1	1	1	1	1	1	1	1	1	1	1	1	1	1	1	1	1	1
CPD-17479	2-(6-oxo-1-oxaspiro[2.5]octa-4-glucosyl)-6-hydroxy-1-benzofuran-3-one	1.28	434.122	C21 H22 O10	19124.8	12511.2	18391.5	17100.5	11496.8	11334.6	10703.4	11629.3	17749	1	26525.2	10445	10958.6	11464.9	12630.9	18309.6	11531.3	11440.1	11706.9	11472.5	1	1	1	1	1	1	1	1	1	1	1	1	1	1	1	1	1	1	1	1
CPD-8632	2',4,4',6'-tetrahydroxychalcone 4'-O-beta-D-glucoside	1.28	434.122	C21 H22 O10	19124.8	12511.2	18391.5	17100.5	11496.8	11334.6	10703.4	11629.3	17749	1	26525.2	10445	10958.6	11464.9	12630.9	18309.6	11531.3	11440.1	11706.9	11472.5	1	1	1	1	1	1	1	1	1	1	1	1	1	1	1	1	1	1	1	1
CPD-16746	podophyllotoxin 7-glucoside	1.28	576.184	C28 H32 O13	1	1	29726.4	30006.8	26691.6	1	1	13310.2	23670.4	18196.9	1	21968.6	1	1	13341.8	13619.5	32761.1	31951.4	40155	31698.5	28897.7	1	12794.5	40294.4	24702.8	17853.1	33519.8	45563.9	1	32739.1	40824.1	1	1	16865.5	1	1	22901.9	24220.9	1	33452.8
CPD-16748	5'-demethoxy-6-methoxypodophyllotoxin 7-glucoside	1.28	576.184	C28 H32 O13	1	1	29726.4	30006.8	26691.6	1	1	13310.2	23670.4	18196.9	1	21968.6	1	1	13341.8	13619.5	32761.1	31951.4	40155	31698.5	28897.7	1	12794.5	40294.4	24702.8	17853.1	33519.8	45563.9	1	32739.1	40824.1	1	1	16865.5	1	1	22901.9	24220.9	1	33452.8
CPD-15300	lampranthin I	1.28	695.165	C33 H31 N2 O15	24163.5	15930.9	19623.1	22357.7	18270.5	1	1	12591.6	20069.8	1	1	19997.5	1	1	11264.9	12483.6	28384.1	30436.1	34366.2	22299.8	1	1	1	11450.2	1	1	11997.7	11947.9	1	1	1	1	1	1	1	1	1	1	1	10707.8
CPD-10081	afrormosin-7-O-glucoside-6''-O-malonate	1.29	545.122	C26 H25 O13	43290.8	67461.1	49226.3	44715	29490.2	27797.1	48291.4	31627.5	29624	28079.8	45056.4	35031.4	38192.9	18217.1	32516.4	43095.9	39048.8	26551.3	28912.6	19392.4	1	1	1	1	1	1	1	1	1	1	19186.2	1	1	1	1	1	1	1	1	1
CPD-8647	4-hydroxyphenylbutan-2-one	1.29	164.088	C10 H12 O2	189157	294767	142783	362183	351596	1	1	614184	297598	398777	705882	880521	1	1	390571	157913	286776	120304	86015.1	48982	299254	405466	1.47677e+06	316906	484697	350344	351615	445763	475569	454577	701034	2107851	1.14214e+06	792437	366312	261457	442093	466299	1.17348e+06	374204
CPD-6481	eugenol	1.29	164.088	C10 H12 O2	189157	294767	142783	362183	351596	1	1	614184	297598	398777	705882	880521	1	1	390571	157913	286776	120304	86015.1	48982	299254	405466	1.47677e+06	316906	484697	350344	351615	445763	475569	454577	701034	2107851	1.14214e+06	792437	366312	261457	442093	466299	1.17348e+06	374204
CPD-14529	phenylethyl acetate	1.29	164.088	C10 H12 O2	189157	294767	142783	362183	351596	1	1	614184	297598	398777	705882	880521	1	1	390571	157913	286776	120304	86015.1	48982	299254	405466	1.47677e+06	316906	484697	350344	351615	445763	475569	454577	701034	2107851	1.14214e+06	792437	366312	261457	442093	466299	1.17348e+06	374204
ISOEUGENOL	isoeugenol	1.29	164.088	C10 H12 O2	189157	294767	142783	362183	351596	1	1	614184	297598	398777	705882	880521	1	1	390571	157913	286776	120304	86015.1	48982	299254	405466	1.47677e+06	316906	484697	350344	351615	445763	475569	454577	701034	2107851	1.14214e+06	792437	366312	261457	442093	466299	1.17348e+06	374204
CPD-19959	propyl benzoate	1.29	164.088	C10 H12 O2	189157	294767	142783	362183	351596	1	1	614184	297598	398777	705882	880521	1	1	390571	157913	286776	120304	86015.1	48982	299254	405466	1.47677e+06	316906	484697	350344	351615	445763	475569	454577	701034	2107851	1.14214e+06	792437	366312	261457	442093	466299	1.17348e+06	374204
CPD-9947	pseudoisoeugenol	1.29	164.088	C10 H12 O2	189157	294767	142783	362183	351596	1	1	614184	297598	398777	705882	880521	1	1	390571	157913	286776	120304	86015.1	48982	299254	405466	1.47677e+06	316906	484697	350344	351615	445763	475569	454577	701034	2107851	1.14214e+06	792437	366312	261457	442093	466299	1.17348e+06	374204
HYDROXYMETHYLBILANE	preuroporphyrinogen	1.29	846.243	C40 H38 N4 O17	55396.8	53112.8	57372.9	48261.9	35882.1	11148.4	22832.9	27923.3	42726.4	28433.2	20221.3	32273.8	22902.1	10863.1	33827.7	41648.9	49579.8	45715	47748.8	50666.6	1	1	1	21775.4	10816.2	18790.1	29045.2	20936.4	16957	32648.6	26604.2	1	1	1	18801.7	1	11477.5	12698.5	1	22261.7
CPD-13455	justicidin B	1.29	364.094	C21 H16 O6	349904	497946	444609	437151	324738	385962	205812	267816	555569	326179	1154890	361120	609571	416339	429238	568074	777399	573697	594175	345549	2.36127e+06	3015198	3.23195e+06	2969697	3.42596e+06	2424149	2.21461e+06	3.27099e+06	3634368	2777330	3.50929e+06	3.36887e+06	3.55421e+06	2805435	3264332	2.89478e+06	2.78504e+06	3.73251e+06	3.78127e+06	2.04665e+06
CPD-8256	fagopyritol A2	1.29	504.164	C18 H32 O16	6.05758e+06	7747289	5.94564e+06	6304691	4.80669e+06	4234175	6.0777e+06	4.86357e+06	4.83897e+06	4734294	6.46731e+06	4.90911e+06	5407631	4.12111e+06	5314257	6.2825e+06	5501536	4394628	5081419	4.19558e+06	2.99897e+06	4.18099e+06	1.98991e+06	4.52654e+06	4.32116e+06	4.00155e+06	5.08428e+06	3.30815e+06	3.03934e+06	5.69328e+06	5.77119e+06	4.69949e+06	3.8583e+06	2.97633e+06	2.35971e+06	3.00232e+06	3.86863e+06	2241430	2.73402e+06	4.0199e+06
6-KESTOSE	6-kestotriose	1.29	504.164	C18 H32 O16	6.05758e+06	7747289	5.94564e+06	6304691	4.80669e+06	4234175	6.0777e+06	4.86357e+06	4.83897e+06	4734294	6.46731e+06	4.90911e+06	5407631	4.12111e+06	5314257	6.2825e+06	5501536	4394628	5081419	4.19558e+06	2.99897e+06	4.18099e+06	1.98991e+06	4.52654e+06	4.32116e+06	4.00155e+06	5.08428e+06	3.30815e+06	3.03934e+06	5.69328e+06	5.77119e+06	4.69949e+06	3.8583e+06	2.97633e+06	2.35971e+06	3.00232e+06	3.86863e+06	2241430	2.73402e+06	4.0199e+06
1-KESTOTRIOSE	1-kestotriose	1.29	504.164	C18 H32 O16	6.05758e+06	7747289	5.94564e+06	6304691	4.80669e+06	4234175	6.0777e+06	4.86357e+06	4.83897e+06	4734294	6.46731e+06	4.90911e+06	5407631	4.12111e+06	5314257	6.2825e+06	5501536	4394628	5081419	4.19558e+06	2.99897e+06	4.18099e+06	1.98991e+06	4.52654e+06	4.32116e+06	4.00155e+06	5.08428e+06	3.30815e+06	3.03934e+06	5.69328e+06	5.77119e+06	4.69949e+06	3.8583e+06	2.97633e+06	2.35971e+06	3.00232e+06	3.86863e+06	2241430	2.73402e+06	4.0199e+06
6G-KESTOTETRAOSE	6G-kestotriose	1.29	504.164	C18 H32 O16	6.05758e+06	7747289	5.94564e+06	6304691	4.80669e+06	4234175	6.0777e+06	4.86357e+06	4.83897e+06	4734294	6.46731e+06	4.90911e+06	5407631	4.12111e+06	5314257	6.2825e+06	5501536	4394628	5081419	4.19558e+06	2.99897e+06	4.18099e+06	1.98991e+06	4.52654e+06	4.32116e+06	4.00155e+06	5.08428e+06	3.30815e+06	3.03934e+06	5.69328e+06	5.77119e+06	4.69949e+06	3.8583e+06	2.97633e+06	2.35971e+06	3.00232e+06	3.86863e+06	2241430	2.73402e+06	4.0199e+06
MALTOTRIOSE	maltotriose	1.29	504.164	C18 H32 O16	6.05758e+06	7747289	5.94564e+06	6304691	4.80669e+06	4234175	6.0777e+06	4.86357e+06	4.83897e+06	4734294	6.46731e+06	4.90911e+06	5407631	4.12111e+06	5314257	6.2825e+06	5501536	4394628	5081419	4.19558e+06	2.99897e+06	4.18099e+06	1.98991e+06	4.52654e+06	4.32116e+06	4.00155e+06	5.08428e+06	3.30815e+06	3.03934e+06	5.69328e+06	5.77119e+06	4.69949e+06	3.8583e+06	2.97633e+06	2.35971e+06	3.00232e+06	3.86863e+06	2241430	2.73402e+06	4.0199e+06
CPD-8254	fagopyritol B2	1.29	504.164	C18 H32 O16	6.05758e+06	7747289	5.94564e+06	6304691	4.80669e+06	4234175	6.0777e+06	4.86357e+06	4.83897e+06	4734294	6.46731e+06	4.90911e+06	5407631	4.12111e+06	5314257	6.2825e+06	5501536	4394628	5081419	4.19558e+06	2.99897e+06	4.18099e+06	1.98991e+06	4.52654e+06	4.32116e+06	4.00155e+06	5.08428e+06	3.30815e+06	3.03934e+06	5.69328e+06	5.77119e+06	4.69949e+06	3.8583e+06	2.97633e+06	2.35971e+06	3.00232e+06	3.86863e+06	2241430	2.73402e+06	4.0199e+06
CPD-1099	raffinose	1.29	504.164	C18 H32 O16	6.05758e+06	7747289	5.94564e+06	6304691	4.80669e+06	4234175	6.0777e+06	4.86357e+06	4.83897e+06	4734294	6.46731e+06	4.90911e+06	5407631	4.12111e+06	5314257	6.2825e+06	5501536	4394628	5081419	4.19558e+06	2.99897e+06	4.18099e+06	1.98991e+06	4.52654e+06	4.32116e+06	4.00155e+06	5.08428e+06	3.30815e+06	3.03934e+06	5.69328e+06	5.77119e+06	4.69949e+06	3.8583e+06	2.97633e+06	2.35971e+06	3.00232e+06	3.86863e+06	2241430	2.73402e+06	4.0199e+06
CPD-14858	3,7,4'-trimethylquercetin 2'-O-beta-D-glucoside	1.29	522.138	C24 H26 O13	467315	643321	464527	506637	363516	323576	472827	367965	342648	339928	453232	355735	399763	303282	393154	467437	416924	325504	361295	292843	78580.2	156040	21637.7	184168	161189	225247	199871	165049	199645	223800	282673	1	196244	86535.4	111459	89852.6	130174	10741.7	61268.7	219622
CPD-14886	3,7,4'-trimethylquercetagetin 3'-O-beta-D-glucoside	1.29	522.138	C24 H26 O13	467315	643321	464527	506637	363516	323576	472827	367965	342648	339928	453232	355735	399763	303282	393154	467437	416924	325504	361295	292843	78580.2	156040	21637.7	184168	161189	225247	199871	165049	199645	223800	282673	1	196244	86535.4	111459	89852.6	130174	10741.7	61268.7	219622
CPD-10211	furaneol (enol form)	1.29708	128.045	C6 H8 O3	571070	1	760660	1	1	1	481103	3.26692e+06	3.52224e+06	1	348420	372946	995901	579142	757678	617208	4272526	1.40747e+06	977754	4742733	5446736	5390090	4329450	4.11369e+06	1	1	1	4.4756e+06	1	97797.8	1	1	232429	1	1	1	1	1	3.97167e+06	3348023
2-DEHYDROPANTOYL-LACTONE	2-dehydropantolactone	1.29708	128.045	C6 H8 O3	571070	1	760660	1	1	1	481103	3.26692e+06	3.52224e+06	1	348420	372946	995901	579142	757678	617208	4272526	1.40747e+06	977754	4742733	5446736	5390090	4329450	4.11369e+06	1	1	1	4.4756e+06	1	97797.8	1	1	232429	1	1	1	1	1	3.97167e+06	3348023
CPD-8851	dopamine quinone	1.3	152.074	C8 H10 N O2	191664	356133	39744.2	49850	35265.4	29992.2	39859.9	44866.1	191970	34177.6	39844.5	19639.4	40857.6	57369.1	48306.2	217260	91426.9	73174.1	80724.5	251241	11102.2	55327.9	18290.6	70403.8	11111.1	26394.2	23821.1	50358.2	1	12307.3	13181.2	20574.8	14072.5	12806.2	62382.5	11032.5	26665.3	11992	18079.4	12180.5
CPD0-1245	D,L- gamma-hydroxyphosphinothricin	1.3	196.035	C5 H11 N O5 P	1.79416e+06	1.09964e+06	1511781	1296119	1.49879e+06	2.19184e+06	1.24231e+06	1.96185e+06	912334	1.60191e+06	3.29269e+06	1843116	4.04665e+06	1.58389e+06	1.67009e+06	1.34515e+06	1.24311e+06	1.42442e+06	1.3499e+06	871518	347760	514189	825210	377546	485813	137455	601935	588997	672162	577577	768771	1090358	798073	761841	482964	227128	612618	478449	900099	586706
CPD-19419	norcraugsodine	1.3	257.1	C15 H15 N O3	29254.1	21238.8	48955.4	11730.1	27747.2	31243.3	27554.1	36166.4	50209.1	22500.4	55305.9	42279.5	34702.2	28909.9	35654.3	31748.6	33683.1	35035.1	31809.9	28139	39272.2	31945.5	632059	855075	193933	396793	819591	769773	387943	685715	68669	37797.5	579001	260340	666735	439753	79481.2	668325	195134	148063
CELLOBIOSE	beta-D-cellobiose	1.3	342.113	C12 H22 O11	12485393	15427050	12598692	13368641	12096143	13092539	14693633	12510067	11972482	13007802	17005244	10517629	14173632	15540396	14306774	15073457	12073905	11822135	11629359	12339774	9354553	11386922	12819888	12488579	12164894	11607305	12937403	12733141	15656996	14464932	14122942	9338805	16727878	12246994	12643418	12312212	12930128	12574425	12487656	10989308
MELIBIOSE	melibiose	1.3	342.113	C12 H22 O11	12485393	15427050	12598692	13368641	12096143	13092539	14693633	12510067	11972482	13007802	17005244	10517629	14173632	15540396	14306774	15073457	12073905	11822135	11629359	12339774	9354553	11386922	12819888	12488579	12164894	11607305	12937403	12733141	15656996	14464932	14122942	9338805	16727878	12246994	12643418	12312212	12930128	12574425	12487656	10989308
TREHALOSE	alpha,alpha-trehalose	1.3	342.113	C12 H22 O11	12485393	15427050	12598692	13368641	12096143	13092539	14693633	12510067	11972482	13007802	17005244	10517629	14173632	15540396	14306774	15073457	12073905	11822135	11629359	12339774	9354553	11386922	12819888	12488579	12164894	11607305	12937403	12733141	15656996	14464932	14122942	9338805	16727878	12246994	12643418	12312212	12930128	12574425	12487656	10989308
CPD-458	galactinol	1.3	342.113	C12 H22 O11	12485393	15427050	12598692	13368641	12096143	13092539	14693633	12510067	11972482	13007802	17005244	10517629	14173632	15540396	14306774	15073457	12073905	11822135	11629359	12339774	9354553	11386922	12819888	12488579	12164894	11607305	12937403	12733141	15656996	14464932	14122942	9338805	16727878	12246994	12643418	12312212	12930128	12574425	12487656	10989308
ALLOLACTOSE	allolactose	1.3	342.113	C12 H22 O11	12485393	15427050	12598692	13368641	12096143	13092539	14693633	12510067	11972482	13007802	17005244	10517629	14173632	15540396	14306774	15073457	12073905	11822135	11629359	12339774	9354553	11386922	12819888	12488579	12164894	11607305	12937403	12733141	15656996	14464932	14122942	9338805	16727878	12246994	12643418	12312212	12930128	12574425	12487656	10989308
CPD-15717	beta-maltose	1.3	342.113	C12 H22 O11	12485393	15427050	12598692	13368641	12096143	13092539	14693633	12510067	11972482	13007802	17005244	10517629	14173632	15540396	14306774	15073457	12073905	11822135	11629359	12339774	9354553	11386922	12819888	12488579	12164894	11607305	12937403	12733141	15656996	14464932	14122942	9338805	16727878	12246994	12643418	12312212	12930128	12574425	12487656	10989308
ALPHA-MALTOSE	alpha-maltose	1.3	342.113	C12 H22 O11	12485393	15427050	12598692	13368641	12096143	13092539	14693633	12510067	11972482	13007802	17005244	10517629	14173632	15540396	14306774	15073457	12073905	11822135	11629359	12339774	9354553	11386922	12819888	12488579	12164894	11607305	12937403	12733141	15656996	14464932	14122942	9338805	16727878	12246994	12643418	12312212	12930128	12574425	12487656	10989308
CPD-8253	fagopyritol B1	1.3	342.113	C12 H22 O11	12485393	15427050	12598692	13368641	12096143	13092539	14693633	12510067	11972482	13007802	17005244	10517629	14173632	15540396	14306774	15073457	12073905	11822135	11629359	12339774	9354553	11386922	12819888	12488579	12164894	11607305	12937403	12733141	15656996	14464932	14122942	9338805	16727878	12246994	12643418	12312212	12930128	12574425	12487656	10989308
CPD-3605	beta-gentiobiose	1.3	342.113	C12 H22 O11	12485393	15427050	12598692	13368641	12096143	13092539	14693633	12510067	11972482	13007802	17005244	10517629	14173632	15540396	14306774	15073457	12073905	11822135	11629359	12339774	9354553	11386922	12819888	12488579	12164894	11607305	12937403	12733141	15656996	14464932	14122942	9338805	16727878	12246994	12643418	12312212	12930128	12574425	12487656	10989308
Alpha-lactose	alpha-lactose	1.3	342.113	C12 H22 O11	12485393	15427050	12598692	13368641	12096143	13092539	14693633	12510067	11972482	13007802	17005244	10517629	14173632	15540396	14306774	15073457	12073905	11822135	11629359	12339774	9354553	11386922	12819888	12488579	12164894	11607305	12937403	12733141	15656996	14464932	14122942	9338805	16727878	12246994	12643418	12312212	12930128	12574425	12487656	10989308
CPD-8257	fagopyritol A1	1.3	342.113	C12 H22 O11	12485393	15427050	12598692	13368641	12096143	13092539	14693633	12510067	11972482	13007802	17005244	10517629	14173632	15540396	14306774	15073457	12073905	11822135	11629359	12339774	9354553	11386922	12819888	12488579	12164894	11607305	12937403	12733141	15656996	14464932	14122942	9338805	16727878	12246994	12643418	12312212	12930128	12574425	12487656	10989308
SUCROSE	sucrose	1.3	342.113	C12 H22 O11	12485393	15427050	12598692	13368641	12096143	13092539	14693633	12510067	11972482	13007802	17005244	10517629	14173632	15540396	14306774	15073457	12073905	11822135	11629359	12339774	9354553	11386922	12819888	12488579	12164894	11607305	12937403	12733141	15656996	14464932	14122942	9338805	16727878	12246994	12643418	12312212	12930128	12574425	12487656	10989308
CPD-13812	TRIBOA-beta-D-glucoside	1.3	359.089	C14 H17 N O10	516285	585433	1.36256e+06	794081	1.32219e+06	2269296	474509	850741	1.25654e+06	1.39568e+06	1.77048e+06	721709	1.51717e+06	2237042	508638	481041	1.43376e+06	1202044	1.19316e+06	1.28349e+06	698041	846708	577580	979637	897612	1.14126e+06	1.05481e+06	994843	1.27181e+06	1.19081e+06	1.15522e+06	751909	1.18058e+06	1.00297e+06	1.01629e+06	1.00102e+06	1.03772e+06	941711	646974	774561
CPD-10452	2-amino-4,6-dinitrotoluene glucoside	1.3	359.09	C13 H17 N3 O9	1.5065e+06	1.67629e+06	1.36256e+06	1.44782e+06	1.32219e+06	2269296	1666277	1.36601e+06	1.25654e+06	1.39568e+06	1.77048e+06	1.21444e+06	1.51717e+06	2237042	1.51323e+06	1609113	1.43376e+06	1202044	1.19316e+06	1.28349e+06	698041	846708	577580	979637	897612	1.14126e+06	1.05481e+06	994843	1.27181e+06	1.19081e+06	1.15522e+06	751909	1.18058e+06	1.00297e+06	1.01629e+06	1.00102e+06	1.03772e+06	941711	646974	774561
CPD-10456	4-amino-2,6-dinitrotoluene glucoside	1.3	359.09	C13 H17 N3 O9	1.5065e+06	1.67629e+06	1.36256e+06	1.44782e+06	1.32219e+06	2269296	1666277	1.36601e+06	1.25654e+06	1.39568e+06	1.77048e+06	1.21444e+06	1.51717e+06	2237042	1.51323e+06	1609113	1.43376e+06	1202044	1.19316e+06	1.28349e+06	698041	846708	577580	979637	897612	1.14126e+06	1.05481e+06	994843	1.27181e+06	1.19081e+06	1.15522e+06	751909	1.18058e+06	1.00297e+06	1.01629e+06	1.00102e+06	1.03772e+06	941711	646974	774561
CPD-14938	3,3',5'-trimethylmyricetin	1.3	360.086	C18 H16 O8	1.37689e+06	1.49165e+06	897461	955556	1.21604e+06	1525640	1.40883e+06	1.46028e+06	814338	1.26022e+06	1149181	1297413	1.00119e+06	1.47253e+06	1.34232e+06	1.37035e+06	917961	815608	781338	1076690	413841	543503	633499	632789	559488	758684	707609	652017	852276	794905	764044	809270	951245	669080	670543	663045	688497	636743	411064	767364
345-TRIHYDROXY-367-TRIMETHOXYFLAVO	3,6,7-trimethylquercetagetin	1.3	360.086	C18 H16 O8	1.37689e+06	1.49165e+06	897461	955556	1.21604e+06	1525640	1.40883e+06	1.46028e+06	814338	1.26022e+06	1149181	1297413	1.00119e+06	1.47253e+06	1.34232e+06	1.37035e+06	917961	815608	781338	1076690	413841	543503	633499	632789	559488	758684	707609	652017	852276	794905	764044	809270	951245	669080	670543	663045	688497	636743	411064	767364
CPD-14940	7,3',5'-trimethylmyricetin	1.3	360.086	C18 H16 O8	1.37689e+06	1.49165e+06	897461	955556	1.21604e+06	1525640	1.40883e+06	1.46028e+06	814338	1.26022e+06	1149181	1297413	1.00119e+06	1.47253e+06	1.34232e+06	1.37035e+06	917961	815608	781338	1076690	413841	543503	633499	632789	559488	758684	707609	652017	852276	794905	764044	809270	951245	669080	670543	663045	688497	636743	411064	767364
CPD-14936	3',4',5'-trimethylmyricetin	1.3	360.086	C18 H16 O8	1.37689e+06	1.49165e+06	897461	955556	1.21604e+06	1525640	1.40883e+06	1.46028e+06	814338	1.26022e+06	1149181	1297413	1.00119e+06	1.47253e+06	1.34232e+06	1.37035e+06	917961	815608	781338	1076690	413841	543503	633499	632789	559488	758684	707609	652017	852276	794905	764044	809270	951245	669080	670543	663045	688497	636743	411064	767364
CPD-9639	hydratedusnate	1.3	360.086	C18 H16 O8	1.37689e+06	1.49165e+06	897461	955556	1.21604e+06	1525640	1.40883e+06	1.46028e+06	814338	1.26022e+06	1149181	1297413	1.00119e+06	1.47253e+06	1.34232e+06	1.37035e+06	917961	815608	781338	1076690	413841	543503	633499	632789	559488	758684	707609	652017	852276	794905	764044	809270	951245	669080	670543	663045	688497	636743	411064	767364
CPD-14943	3,7,3'-trimethylmyricetin	1.3	360.086	C18 H16 O8	1.37689e+06	1.49165e+06	897461	955556	1.21604e+06	1525640	1.40883e+06	1.46028e+06	814338	1.26022e+06	1149181	1297413	1.00119e+06	1.47253e+06	1.34232e+06	1.37035e+06	917961	815608	781338	1076690	413841	543503	633499	632789	559488	758684	707609	652017	852276	794905	764044	809270	951245	669080	670543	663045	688497	636743	411064	767364
CPD-9633	1,4,5-trihydroxy-6,7,8-trimethoxy-2-methylanthraquinone	1.3	360.086	C18 H16 O8	1.37689e+06	1.49165e+06	897461	955556	1.21604e+06	1525640	1.40883e+06	1.46028e+06	814338	1.26022e+06	1149181	1297413	1.00119e+06	1.47253e+06	1.34232e+06	1.37035e+06	917961	815608	781338	1076690	413841	543503	633499	632789	559488	758684	707609	652017	852276	794905	764044	809270	951245	669080	670543	663045	688497	636743	411064	767364
CPD-14853	2'-hydroxy 3,7,4'-trimethylquercetin	1.3	360.086	C18 H16 O8	1.37689e+06	1.49165e+06	897461	955556	1.21604e+06	1525640	1.40883e+06	1.46028e+06	814338	1.26022e+06	1149181	1297413	1.00119e+06	1.47253e+06	1.34232e+06	1.37035e+06	917961	815608	781338	1076690	413841	543503	633499	632789	559488	758684	707609	652017	852276	794905	764044	809270	951245	669080	670543	663045	688497	636743	411064	767364
CPD-14857	3,7,4'-trimethylquercetagetin	1.3	360.086	C18 H16 O8	1.37689e+06	1.49165e+06	897461	955556	1.21604e+06	1525640	1.40883e+06	1.46028e+06	814338	1.26022e+06	1149181	1297413	1.00119e+06	1.47253e+06	1.34232e+06	1.37035e+06	917961	815608	781338	1076690	413841	543503	633499	632789	559488	758684	707609	652017	852276	794905	764044	809270	951245	669080	670543	663045	688497	636743	411064	767364
CPD-10520	3,7,3'-trimethylquercetagetin	1.3	360.086	C18 H16 O8	1.37689e+06	1.49165e+06	897461	955556	1.21604e+06	1525640	1.40883e+06	1.46028e+06	814338	1.26022e+06	1149181	1297413	1.00119e+06	1.47253e+06	1.34232e+06	1.37035e+06	917961	815608	781338	1076690	413841	543503	633499	632789	559488	758684	707609	652017	852276	794905	764044	809270	951245	669080	670543	663045	688497	636743	411064	767364
1-7-DIMETHYLXANTHINE	paraxanthine	1.3	180.061	C7 H8 N4 O2	1.91308e+06	1.2739e+06	1568909	1.32398e+06	1.53803e+06	2.33412e+06	1.30897e+06	2.16994e+06	1.78597e+06	1.68288e+06	3901530	2.04452e+06	4.5014e+06	1.66789e+06	1374837	1.72041e+06	2.09351e+06	1.54473e+06	2332897	1.58289e+06	1	1	1.44467e+06	1	1.25392e+06	1325324	1	1	1.90684e+06	1.49783e+06	1.45497e+06	4.01312e+06	2402945	1.51086e+06	824325	1.45106e+06	975068	1.32952e+06	2.07358e+06	727759
CPD-13029	N-hydroxy-L-phenylalanine	1.3	180.061	C9 H10 N O3	1.91308e+06	1.2739e+06	1568909	1.32398e+06	1.53803e+06	2.33412e+06	1.30897e+06	2.53138e+06	1.78597e+06	1.4232e+06	1.83183e+06	2.21511e+06	1	1.77605e+06	1374837	1.72041e+06	2.09351e+06	1.54473e+06	2332897	1.58289e+06	1	1	1.44467e+06	1	1.25392e+06	1325324	1	1	1.90684e+06	1.49783e+06	1.45497e+06	4.01312e+06	2402945	1.51086e+06	824325	1.45106e+06	975068	1.32952e+06	2.07358e+06	727759
3-7-DIMETHYLXANTHINE	theobromine	1.3	180.061	C7 H8 N4 O2	1.91308e+06	1.2739e+06	1568909	1.32398e+06	1.53803e+06	2.33412e+06	1.30897e+06	2.16994e+06	1.78597e+06	1.68288e+06	3901530	2.04452e+06	4.5014e+06	1.66789e+06	1374837	1.72041e+06	2.09351e+06	1.54473e+06	2332897	1.58289e+06	1	1	1.44467e+06	1	1.25392e+06	1325324	1	1	1.90684e+06	1.49783e+06	1.45497e+06	4.01312e+06	2402945	1.51086e+06	824325	1.45106e+06	975068	1.32952e+06	2.07358e+06	727759
CPD-7021	alpha-aminooxy-beta-phenylpropanoate	1.3	180.061	C9 H10 N O3	1.91308e+06	1.2739e+06	1568909	1.32398e+06	1.53803e+06	2.33412e+06	1.30897e+06	2.53138e+06	1.78597e+06	1.4232e+06	1.83183e+06	2.21511e+06	1	1.77605e+06	1374837	1.72041e+06	2.09351e+06	1.54473e+06	2332897	1.58289e+06	1	1	1.44467e+06	1	1.25392e+06	1325324	1	1	1.90684e+06	1.49783e+06	1.45497e+06	4.01312e+06	2402945	1.51086e+06	824325	1.45106e+06	975068	1.32952e+06	2.07358e+06	727759
CPD-12479	theophylline	1.3	180.061	C7 H8 N4 O2	1.91308e+06	1.2739e+06	1568909	1.32398e+06	1.53803e+06	2.33412e+06	1.30897e+06	2.16994e+06	1.78597e+06	1.68288e+06	3901530	2.04452e+06	4.5014e+06	1.66789e+06	1374837	1.72041e+06	2.09351e+06	1.54473e+06	2332897	1.58289e+06	1	1	1.44467e+06	1	1.25392e+06	1325324	1	1	1.90684e+06	1.49783e+06	1.45497e+06	4.01312e+06	2402945	1.51086e+06	824325	1.45106e+06	975068	1.32952e+06	2.07358e+06	727759
CPD-9827	ayapin	1.3	190.029	C10 H6 O4	29648.8	356133	39744.2	423474	35265.4	29992.2	39859.9	44866.1	191970	34177.6	39844.5	19639.4	40857.6	57369.1	48306.2	217260	91426.9	73174.1	80724.5	251241	11102.2	55327.9	18290.6	70403.8	11111.1	26394.2	23821.1	50358.2	1	1	13181.2	20574.8	14072.5	12806.2	62382.5	13709.3	26665.3	20956.9	1	1
5-P-NITROPHENYLTHIOADENOSINE	5'-(p-nitrophenyl)thioadenosine	1.3	404.082	C16 H16 N6 O5 S	1	118377	58379.5	1	49741.7	53755.5	63818.3	55233.1	49765.7	51557.5	101894	57842.2	84124.1	114862	86704.2	46752.2	18314.5	45831.6	108614	74886.9	65688.1	49277.2	72720.1	61299.5	67396.2	84759.5	82931.7	100561	53953.9	78895.8	36676.4	91559.4	80969.9	67334.1	39703.5	85921.5	104089	89922.8	49224.5	73084.1
CPD-468	L-2-aminoadipate	1.31	160.059	C6 H10 N O4	100400	20708.5	94604.3	10678.9	11516.5	11360.7	101132	71008.2	18768.2	79256.9	21364.3	80514.1	70656.2	22945.6	19182.5	22865	11967	21874.1	77469	10598.7	1	1	1	1	1	1	1	1	1	1	1	1	1	1	1	1	1	1	1	1
CPD-404	N-methyl-L-glutamate	1.31	160.059	C6 H10 N O4	100400	20708.5	94604.3	10678.9	11516.5	11360.7	101132	71008.2	18768.2	79256.9	21364.3	80514.1	70656.2	22945.6	19182.5	22865	11967	21874.1	77469	10598.7	1	1	1	1	1	1	1	1	1	1	1	1	1	1	1	1	1	1	1	1
PHOSPHORYL-CHOLINE	phosphocholine	1.31	182.06	C5 H13 N O4 P	101478	59532.6	74269.5	69149.8	78719.5	136630	72916.7	268024	33229.3	83163.6	197924	116385	149697	91420.6	83801.6	78147.8	53882.4	62677.3	63715	35291.4	17233.9	1	32347.5	1	1	1	1	1	17542.6	10868.5	25700.2	60343.6	36778.5	13600.2	1	16553.7	11354.9	1	20426.7	11788.1
CPD-9035	L-methionine-D,L-sulphoximine	1.31	180.061	C5 H12 N2 O3 S	1.91686e+06	1.28682e+06	1.13606e+06	1323116	1314130	2.78515e+06	1.30897e+06	2.53138e+06	1.78597e+06	1412026	1968135	2215155	2.69462e+06	1.86928e+06	1.25576e+06	1.75085e+06	2.09351e+06	1.54473e+06	1.43591e+06	905560	126329	303191	1.44467e+06	109785	961052	514628	899810	271738	1.14773e+06	385511	1.45497e+06	4.01312e+06	2402945	1.48255e+06	824325	259695	975068	928298	1.57238e+06	1.24471e+06
L-1-GLYCERO-PHOSPHORYLCHOLINE	sn-glycero-3-phosphocholine	1.31	257.1	C8 H20 N O6 P	29254.1	21238.8	48955.4	11730.1	27747.2	31243.3	27554.1	36166.4	50209.1	22500.4	55305.9	42279.5	34702.2	28909.9	35654.3	31748.6	33683.1	35035.1	31809.9	28139	342304	31945.5	632059	855075	193933	396793	819591	769773	387943	685715	396709	350883	579001	260340	666735	439753	79481.2	668325	195134	148063
CPD-633	gentisate	1.32	153.019	C7 H5 O4	89748.5	81083.1	122401	99723.6	83130.8	128979	105296	120072	93181	123391	191130	96791.6	139694	90475	97190.1	77129.9	80981.9	77605.1	96708.6	56972.3	21032	27921.5	37533.2	26407	26346.3	34401.3	29819.9	26500.6	35807.4	23533.8	42346.3	54642	51266.2	30081.6	45225.7	31421	34536.7	21321.9	41975.3	16702.1
CPD0-1274	3,5-dihydroxybenzoate	1.32	153.019	C7 H5 O4	89748.5	81083.1	122401	99723.6	83130.8	128979	105296	120072	93181	123391	191130	96791.6	139694	90475	97190.1	77129.9	80981.9	77605.1	96708.6	56972.3	21032	27921.5	37533.2	26407	26346.3	34401.3	29819.9	26500.6	35807.4	23533.8	42346.3	54642	51266.2	30081.6	45225.7	31421	34536.7	21321.9	41975.3	16702.1
3-4-DIHYDROXYBENZOATE	protocatechuate	1.32	153.019	C7 H5 O4	89748.5	81083.1	122401	99723.6	83130.8	128979	105296	120072	93181	123391	191130	96791.6	139694	90475	97190.1	77129.9	80981.9	77605.1	96708.6	56972.3	21032	27921.5	37533.2	26407	26346.3	34401.3	29819.9	26500.6	35807.4	23533.8	42346.3	54642	51266.2	30081.6	45225.7	31421	34536.7	21321.9	41975.3	16702.1
CPD0-2495	5-methylcytidine	1.32	257.1	C10 H15 N3 O5	29254.1	21238.8	48955.4	11730.1	27747.2	31243.3	27554.1	38639.1	50209.1	22500.4	55305.9	42279.5	34702.2	28909.9	35654.3	31748.6	33683.1	35035.1	31809.9	28139	342304	566936	632059	855075	193933	396793	819591	769773	387943	685715	396709	350883	579001	260340	666735	439753	79481.2	62275.8	372839	148063
CPD0-2496	N4-aminocytidine	1.32	257.1	C10 H15 N3 O5	29254.1	21238.8	48955.4	11730.1	27747.2	31243.3	27554.1	38639.1	50209.1	22500.4	55305.9	42279.5	34702.2	28909.9	35654.3	31748.6	33683.1	35035.1	31809.9	28139	342304	566936	632059	855075	193933	396793	819591	769773	387943	685715	396709	350883	579001	260340	666735	439753	79481.2	62275.8	372839	148063
CPD-13357	(2R)-2,3-dihydroxy-3-methylbutanoate	1.32	133.051	C5 H9 O4	234748	53926.5	17978.4	12491.6	14414.2	12156.8	12160	18318.9	20772.4	16141	15099.5	15506.4	13942.4	11840.4	14411.9	11291.8	10813.5	13439.8	11034.6	1	1	1	1	1	1	1	1	1	1	1	10590.4	1	1	1	1	1	1	1	1	1
CPD-6645	2,3-dehydrokievitone	1.32	353.096	C20 H17 O6	18856.2	20610.3	1	25949.9	25265.7	44347.1	24065.7	41324.3	16706.6	17086.8	35815.2	29956.5	11710.1	11154.8	17569	19840.8	11984.7	20762	1	1	1	1	1	1	1	1	1	1	1	1	1	1	1	1	1	1	1	1	1	1
CPD-6643	phaseoluteone	1.32	353.096	C20 H17 O6	18856.2	20610.3	1	25949.9	25265.7	44347.1	24065.7	41324.3	16706.6	17086.8	35815.2	29956.5	11710.1	11154.8	17569	19840.8	11984.7	20762	1	1	1	1	1	1	1	1	1	1	1	1	1	1	1	1	1	1	1	1	1	1
CPD-6642	luteone	1.32	353.096	C20 H17 O6	18856.2	20610.3	1	25949.9	25265.7	44347.1	24065.7	41324.3	16706.6	17086.8	35815.2	29956.5	11710.1	11154.8	17569	19840.8	11984.7	20762	1	1	1	1	1	1	1	1	1	1	1	1	1	1	1	1	1	1	1	1	1	1
CPD0-2298	(S)-ureidoglycine	1.33	133.05	C3 H7 N3 O3	234748	53926.5	64429.4	12491.6	37452.4	12156.8	16733.7	18318.9	24011.1	16141	15099.5	15506.4	13942.4	11840.4	14411.9	11291.8	11554.1	11211	11034.6	1	1	1	1	1	1	1	1	1	1	1	10590.4	1	1	1	1	1	1	1	1	1
CPD-12506	O(2),1,7,9-tetramethylurate	1.33	224.087	C9 H12 N4 O3	19315.8	18155.9	26998.6	20547.7	20018.8	15272.2	27205.4	13216.9	15597.6	20728.8	21319.9	35426	12922.2	19359.9	20139.1	12483.9	12321.4	13012.6	20246.4	21492.9	1	1	1	1	1	1	1	1	1	1	1	1	1	1	1	1	1	1	1	1
CPD-12505	1,3,7,9-tetramethylurate	1.33	224.087	C9 H12 N4 O3	19315.8	18155.9	26998.6	20547.7	20018.8	15272.2	27205.4	13216.9	15597.6	20728.8	21319.9	35426	12922.2	19359.9	20139.1	12483.9	12321.4	13012.6	20246.4	21492.9	1	1	1	1	1	1	1	1	1	1	1	1	1	1	1	1	1	1	1	1
CPD-12487	petivericin	1.33	262.043	C14 H14 O S2	19315.8	18155.9	26998.6	1	20018.8	15272.2	27205.4	13216.9	15597.6	20728.8	21319.9	35426	12922.2	19359.9	20139.1	12483.9	12321.4	13012.6	20246.4	21492.9	1	1	1	1	1	1	1	1	1	1	1	1	1	1	1	1	1	1	1	1
CPD-603	3-cyano-L-alanine	1.3455	113.037	C4 H5 N2 O2	116963	103699	75033.9	77537.1	50850.4	42136.3	32445.1	37396	22471.5	46980.4	10402	69016.2	54193.2	11030.8	21205.9	16612	52373.4	16312	21451.5	72104.9	1	1	1	1	1	1	1	1	1	1	1	1	1	1	1	1	1	1	1	1
CPD-15373	aldehydo-D-mannose	1.348	180.061	C6 H12 O6	1.91308e+06	1.2739e+06	1568909	1.32398e+06	1.53803e+06	2.33412e+06	1.30897e+06	2.16994e+06	1.78597e+06	1.68288e+06	3901530	2.04452e+06	4.5014e+06	1.66789e+06	1374837	1.72041e+06	2.09351e+06	1.54473e+06	2332897	1.58289e+06	157200	119993	1.44467e+06	161349	1.25392e+06	1325324	622201	6635.38	1.90684e+06	1.49783e+06	1.45497e+06	4.01312e+06	2402945	1.51086e+06	824325	1.45106e+06	975068	1.32952e+06	2.07358e+06	727759
CPD-8052	1D-chiro-inositol	1.348	180.061	C6 H12 O6	1.91308e+06	1.2739e+06	1568909	1.32398e+06	1.53803e+06	2.33412e+06	1.30897e+06	2.16994e+06	1.78597e+06	1.68288e+06	3901530	2.04452e+06	4.5014e+06	1.66789e+06	1374837	1.72041e+06	2.09351e+06	1.54473e+06	2332897	1.58289e+06	157200	119993	1.44467e+06	161349	1.25392e+06	1325324	622201	6635.38	1.90684e+06	1.49783e+06	1.45497e+06	4.01312e+06	2402945	1.51086e+06	824325	1.45106e+06	975068	1.32952e+06	2.07358e+06	727759
CPD-15382	keto-D-fructose	1.348	180.061	C6 H12 O6	1.91308e+06	1.2739e+06	1568909	1.32398e+06	1.53803e+06	2.33412e+06	1.30897e+06	2.16994e+06	1.78597e+06	1.68288e+06	3901530	2.04452e+06	4.5014e+06	1.66789e+06	1374837	1.72041e+06	2.09351e+06	1.54473e+06	2332897	1.58289e+06	157200	119993	1.44467e+06	161349	1.25392e+06	1325324	622201	6635.38	1.90684e+06	1.49783e+06	1.45497e+06	4.01312e+06	2402945	1.51086e+06	824325	1.45106e+06	975068	1.32952e+06	2.07358e+06	727759
CPDQT-8	hamamelose	1.348	180.061	C6 H12 O6	1.91308e+06	1.2739e+06	1568909	1.32398e+06	1.53803e+06	2.33412e+06	1.30897e+06	2.16994e+06	1.78597e+06	1.68288e+06	3901530	2.04452e+06	4.5014e+06	1.66789e+06	1374837	1.72041e+06	2.09351e+06	1.54473e+06	2332897	1.58289e+06	157200	119993	1.44467e+06	161349	1.25392e+06	1325324	622201	6635.38	1.90684e+06	1.49783e+06	1.45497e+06	4.01312e+06	2402945	1.51086e+06	824325	1.45106e+06	975068	1.32952e+06	2.07358e+06	727759
GALACTOSE	beta-D-galactopyranose	1.348	180.061	C6 H12 O6	1.91308e+06	1.2739e+06	1568909	1.32398e+06	1.53803e+06	2.33412e+06	1.30897e+06	2.16994e+06	1.78597e+06	1.68288e+06	3901530	2.04452e+06	4.5014e+06	1.66789e+06	1374837	1.72041e+06	2.09351e+06	1.54473e+06	2332897	1.58289e+06	157200	119993	1.44467e+06	161349	1.25392e+06	1325324	622201	6635.38	1.90684e+06	1.49783e+06	1.45497e+06	4.01312e+06	2402945	1.51086e+06	824325	1.45106e+06	975068	1.32952e+06	2.07358e+06	727759
CPD-15374	aldehydo-D-glucose	1.348	180.061	C6 H12 O6	1.91308e+06	1.2739e+06	1568909	1.32398e+06	1.53803e+06	2.33412e+06	1.30897e+06	2.16994e+06	1.78597e+06	1.68288e+06	3901530	2.04452e+06	4.5014e+06	1.66789e+06	1374837	1.72041e+06	2.09351e+06	1.54473e+06	2332897	1.58289e+06	157200	119993	1.44467e+06	161349	1.25392e+06	1325324	622201	6635.38	1.90684e+06	1.49783e+06	1.45497e+06	4.01312e+06	2402945	1.51086e+06	824325	1.45106e+06	975068	1.32952e+06	2.07358e+06	727759
CPD-12601	beta-D-mannopyranose	1.348	180.061	C6 H12 O6	1.91308e+06	1.2739e+06	1568909	1.32398e+06	1.53803e+06	2.33412e+06	1.30897e+06	2.16994e+06	1.78597e+06	1.68288e+06	3901530	2.04452e+06	4.5014e+06	1.66789e+06	1374837	1.72041e+06	2.09351e+06	1.54473e+06	2332897	1.58289e+06	157200	119993	1.44467e+06	161349	1.25392e+06	1325324	622201	6635.38	1.90684e+06	1.49783e+06	1.45497e+06	4.01312e+06	2402945	1.51086e+06	824325	1.45106e+06	975068	1.32952e+06	2.07358e+06	727759
MYO-INOSITOL	myo-inositol	1.348	180.061	C6 H12 O6	1.91308e+06	1.2739e+06	1568909	1.32398e+06	1.53803e+06	2.33412e+06	1.30897e+06	2.16994e+06	1.78597e+06	1.68288e+06	3901530	2.04452e+06	4.5014e+06	1.66789e+06	1374837	1.72041e+06	2.09351e+06	1.54473e+06	2332897	1.58289e+06	157200	119993	1.44467e+06	161349	1.25392e+06	1325324	622201	6635.38	1.90684e+06	1.49783e+06	1.45497e+06	4.01312e+06	2402945	1.51086e+06	824325	1.45106e+06	975068	1.32952e+06	2.07358e+06	727759
CPD-8050	scyllo-inositol	1.348	180.061	C6 H12 O6	1.91308e+06	1.2739e+06	1568909	1.32398e+06	1.53803e+06	2.33412e+06	1.30897e+06	2.16994e+06	1.78597e+06	1.68288e+06	3901530	2.04452e+06	4.5014e+06	1.66789e+06	1374837	1.72041e+06	2.09351e+06	1.54473e+06	2332897	1.58289e+06	157200	119993	1.44467e+06	161349	1.25392e+06	1325324	622201	6635.38	1.90684e+06	1.49783e+06	1.45497e+06	4.01312e+06	2402945	1.51086e+06	824325	1.45106e+06	975068	1.32952e+06	2.07358e+06	727759
BETA-D-FRUCTOSE	beta-D-fructofuranose	1.348	180.061	C6 H12 O6	1.91308e+06	1.2739e+06	1568909	1.32398e+06	1.53803e+06	2.33412e+06	1.30897e+06	2.16994e+06	1.78597e+06	1.68288e+06	3901530	2.04452e+06	4.5014e+06	1.66789e+06	1374837	1.72041e+06	2.09351e+06	1.54473e+06	2332897	1.58289e+06	157200	119993	1.44467e+06	161349	1.25392e+06	1325324	622201	6635.38	1.90684e+06	1.49783e+06	1.45497e+06	4.01312e+06	2402945	1.51086e+06	824325	1.45106e+06	975068	1.32952e+06	2.07358e+06	727759
CPD-8059	epi-inositol	1.348	180.061	C6 H12 O6	1.91308e+06	1.2739e+06	1568909	1.32398e+06	1.53803e+06	2.33412e+06	1.30897e+06	2.16994e+06	1.78597e+06	1.68288e+06	3901530	2.04452e+06	4.5014e+06	1.66789e+06	1374837	1.72041e+06	2.09351e+06	1.54473e+06	2332897	1.58289e+06	157200	119993	1.44467e+06	161349	1.25392e+06	1325324	622201	6635.38	1.90684e+06	1.49783e+06	1.45497e+06	4.01312e+06	2402945	1.51086e+06	824325	1.45106e+06	975068	1.32952e+06	2.07358e+06	727759
CPD-15762	alpha-D-altrose	1.348	180.061	C6 H12 O6	1.91308e+06	1.2739e+06	1568909	1.32398e+06	1.53803e+06	2.33412e+06	1.30897e+06	2.16994e+06	1.78597e+06	1.68288e+06	3901530	2.04452e+06	4.5014e+06	1.66789e+06	1374837	1.72041e+06	2.09351e+06	1.54473e+06	2332897	1.58289e+06	157200	119993	1.44467e+06	161349	1.25392e+06	1325324	622201	6635.38	1.90684e+06	1.49783e+06	1.45497e+06	4.01312e+06	2402945	1.51086e+06	824325	1.45106e+06	975068	1.32952e+06	2.07358e+06	727759
L-GALACTOSE	beta-L-galactopyranose	1.348	180.061	C6 H12 O6	1.91308e+06	1.2739e+06	1568909	1.32398e+06	1.53803e+06	2.33412e+06	1.30897e+06	2.16994e+06	1.78597e+06	1.68288e+06	3901530	2.04452e+06	4.5014e+06	1.66789e+06	1374837	1.72041e+06	2.09351e+06	1.54473e+06	2332897	1.58289e+06	157200	119993	1.44467e+06	161349	1.25392e+06	1325324	622201	6635.38	1.90684e+06	1.49783e+06	1.45497e+06	4.01312e+06	2402945	1.51086e+06	824325	1.45106e+06	975068	1.32952e+06	2.07358e+06	727759
CPD-15761	beta-D-altrose	1.348	180.061	C6 H12 O6	1.91308e+06	1.2739e+06	1568909	1.32398e+06	1.53803e+06	2.33412e+06	1.30897e+06	2.16994e+06	1.78597e+06	1.68288e+06	3901530	2.04452e+06	4.5014e+06	1.66789e+06	1374837	1.72041e+06	2.09351e+06	1.54473e+06	2332897	1.58289e+06	157200	119993	1.44467e+06	161349	1.25392e+06	1325324	622201	6635.38	1.90684e+06	1.49783e+06	1.45497e+06	4.01312e+06	2402945	1.51086e+06	824325	1.45106e+06	975068	1.32952e+06	2.07358e+06	727759
GLC	beta-D-glucopyranose	1.348	180.061	C6 H12 O6	1.91308e+06	1.2739e+06	1568909	1.32398e+06	1.53803e+06	2.33412e+06	1.30897e+06	2.16994e+06	1.78597e+06	1.68288e+06	3901530	2.04452e+06	4.5014e+06	1.66789e+06	1374837	1.72041e+06	2.09351e+06	1.54473e+06	2332897	1.58289e+06	157200	119993	1.44467e+06	161349	1.25392e+06	1325324	622201	6635.38	1.90684e+06	1.49783e+06	1.45497e+06	4.01312e+06	2402945	1.51086e+06	824325	1.45106e+06	975068	1.32952e+06	2.07358e+06	727759
ALPHA-D-GALACTOSE	alpha-D-galactopyranose	1.348	180.061	C6 H12 O6	1.91308e+06	1.2739e+06	1568909	1.32398e+06	1.53803e+06	2.33412e+06	1.30897e+06	2.16994e+06	1.78597e+06	1.68288e+06	3901530	2.04452e+06	4.5014e+06	1.66789e+06	1374837	1.72041e+06	2.09351e+06	1.54473e+06	2332897	1.58289e+06	157200	119993	1.44467e+06	161349	1.25392e+06	1325324	622201	6635.38	1.90684e+06	1.49783e+06	1.45497e+06	4.01312e+06	2402945	1.51086e+06	824325	1.45106e+06	975068	1.32952e+06	2.07358e+06	727759
CPD-13559	alpha-D-mannopyranose	1.348	180.061	C6 H12 O6	1.91308e+06	1.2739e+06	1568909	1.32398e+06	1.53803e+06	2.33412e+06	1.30897e+06	2.16994e+06	1.78597e+06	1.68288e+06	3901530	2.04452e+06	4.5014e+06	1.66789e+06	1374837	1.72041e+06	2.09351e+06	1.54473e+06	2332897	1.58289e+06	157200	119993	1.44467e+06	161349	1.25392e+06	1325324	622201	6635.38	1.90684e+06	1.49783e+06	1.45497e+06	4.01312e+06	2402945	1.51086e+06	824325	1.45106e+06	975068	1.32952e+06	2.07358e+06	727759
CPD4FS-6	L-gulose	1.348	180.061	C6 H12 O6	1.91308e+06	1.2739e+06	1568909	1.32398e+06	1.53803e+06	2.33412e+06	1.30897e+06	2.16994e+06	1.78597e+06	1.68288e+06	3901530	2.04452e+06	4.5014e+06	1.66789e+06	1374837	1.72041e+06	2.09351e+06	1.54473e+06	2332897	1.58289e+06	157200	119993	1.44467e+06	161349	1.25392e+06	1325324	622201	6635.38	1.90684e+06	1.49783e+06	1.45497e+06	4.01312e+06	2402945	1.51086e+06	824325	1.45106e+06	975068	1.32952e+06	2.07358e+06	727759
CPD-3607	L-glucose	1.348	180.061	C6 H12 O6	1.91308e+06	1.2739e+06	1568909	1.32398e+06	1.53803e+06	2.33412e+06	1.30897e+06	2.16994e+06	1.78597e+06	1.68288e+06	3901530	2.04452e+06	4.5014e+06	1.66789e+06	1374837	1.72041e+06	2.09351e+06	1.54473e+06	2332897	1.58289e+06	157200	119993	1.44467e+06	161349	1.25392e+06	1325324	622201	6635.38	1.90684e+06	1.49783e+06	1.45497e+06	4.01312e+06	2402945	1.51086e+06	824325	1.45106e+06	975068	1.32952e+06	2.07358e+06	727759
CPD-15590	aldehydo-D-galactose	1.348	180.061	C6 H12 O6	1.91308e+06	1.2739e+06	1568909	1.32398e+06	1.53803e+06	2.33412e+06	1.30897e+06	2.16994e+06	1.78597e+06	1.68288e+06	3901530	2.04452e+06	4.5014e+06	1.66789e+06	1374837	1.72041e+06	2.09351e+06	1.54473e+06	2332897	1.58289e+06	157200	119993	1.44467e+06	161349	1.25392e+06	1325324	622201	6635.38	1.90684e+06	1.49783e+06	1.45497e+06	4.01312e+06	2402945	1.51086e+06	824325	1.45106e+06	975068	1.32952e+06	2.07358e+06	727759
ALPHA-GLUCOSE	alpha-D-glucopyranose	1.348	180.061	C6 H12 O6	1.91308e+06	1.2739e+06	1568909	1.32398e+06	1.53803e+06	2.33412e+06	1.30897e+06	2.16994e+06	1.78597e+06	1.68288e+06	3901530	2.04452e+06	4.5014e+06	1.66789e+06	1374837	1.72041e+06	2.09351e+06	1.54473e+06	2332897	1.58289e+06	157200	119993	1.44467e+06	161349	1.25392e+06	1325324	622201	6635.38	1.90684e+06	1.49783e+06	1.45497e+06	4.01312e+06	2402945	1.51086e+06	824325	1.45106e+06	975068	1.32952e+06	2.07358e+06	727759
CPD-12491	phenylmethanesulfenate	1.35	140.028	C7 H8 O S	1	1	1	1	1	1	1	1	1	1	1	1	21407.2	1	1	1	1	1	1	1	1	1	59939.4	1	1	1	1	1	18737.5	1	10433.3	59650.7	19185.7	20527.8	22466.4	22252.5	12493	48582.6	69880.1	1
CPD0-2022	2'-methoxythiamine pyrophosphate	1.38	438.026	C12 H16 N4 O8 P2 S	1	1	1	1	1	1	1	1	1	1	1	1	1	1	1	1	1	1	1	1	27796.6	36172.9	43609.1	38594.9	40636.4	42264.7	28835.8	40968	56652.9	50686.5	59075.7	63246.9	63647.5	50347	53285.3	54372.7	50951.7	65050.3	63669.2	45122.2
LICODIONE	licodione	1.38	271.056	C15 H11 O5	220774	355404	73030.4	90231.1	35059.1	208207	297660	258778	44349.9	209058	185017	283958	220394	295593	235707	258290	319241	79828.4	95246.1	26473.4	11229.9	64661.4	1	12027.7	1	11404.5	21015.6	32773.9	17341.1	13257	11930.7	1	1	1	10926.1	1	20017.8	1	1	11490.8
CPD-6955	p-coumaroyltriacetic acid lactone	1.38	271.056	C15 H11 O5	220774	355404	73030.4	90231.1	35059.1	208207	297660	258778	44349.9	209058	185017	283958	220394	295593	235707	258290	319241	79828.4	95246.1	26473.4	11229.9	64661.4	1	12027.7	1	11404.5	21015.6	32773.9	17341.1	13257	11930.7	1	1	1	10926.1	1	20017.8	1	1	11490.8
CPD-6992	(+)-pinobanksin	1.38	271.056	C15 H11 O5	220774	355404	73030.4	90231.1	35059.1	208207	297660	258778	44349.9	209058	185017	283958	220394	295593	235707	258290	319241	79828.4	95246.1	26473.4	11229.9	64661.4	1	12027.7	1	11404.5	21015.6	32773.9	17341.1	13257	11930.7	1	1	1	10926.1	1	20017.8	1	1	11490.8
CPD-15080	2,5,7-trihydroxyflavanone	1.38	271.056	C15 H11 O5	220774	355404	73030.4	90231.1	35059.1	208207	297660	258778	44349.9	209058	185017	283958	220394	295593	235707	258290	319241	79828.4	95246.1	26473.4	11229.9	64661.4	1	12027.7	1	11404.5	21015.6	32773.9	17341.1	13257	11930.7	1	1	1	10926.1	1	20017.8	1	1	11490.8
CPD-11945	luteolinidin	1.38	271.056	C15 H11 O5	220774	355404	73030.4	90231.1	35059.1	208207	297660	258778	44349.9	209058	185017	283958	220394	295593	235707	258290	319241	79828.4	95246.1	26473.4	11229.9	64661.4	1	12027.7	1	11404.5	21015.6	32773.9	17341.1	13257	11930.7	1	1	1	10926.1	1	20017.8	1	1	11490.8
CPD-15288	delphinidin 3-O-(6"-O-malyl-beta-D-glucoside)	1.39	578.094	C25 H22 O16	24766.6	32813.2	10405.3	10329.8	10085.9	18235.8	18321	11852	1	1	10392.4	17533.6	10666.5	10630.6	1	1	1	1	1	1	1	1	1	1	1	1	1	1	1	10634.2	22197.1	1	17144.4	1	1	1	1	1	1	1
CPD-2281	6G,6-kestotetraose	1.405	666.215	C24 H42 O21	2503752	2.83151e+06	2.55335e+06	2.33018e+06	1.90548e+06	1.27055e+06	1.79528e+06	1.90491e+06	1952681	1.58864e+06	1.85244e+06	1867783	1.62971e+06	1.22571e+06	1.95364e+06	2.36173e+06	2.22349e+06	1.96431e+06	2.10139e+06	2.06667e+06	1.20644e+06	1.35409e+06	1.29469e+06	1.96994e+06	1.81412e+06	1.75314e+06	1.2106e+06	959818	1.85353e+06	1.34112e+06	1966386	1.06274e+06	1.20527e+06	728575	799693	962482	1.04146e+06	1.43458e+06	723402	1637462
CPD-16418	isolychnose	1.405	666.215	C24 H42 O21	2503752	2.83151e+06	2.55335e+06	2.33018e+06	1.90548e+06	1.27055e+06	1.79528e+06	1.90491e+06	1952681	1.58864e+06	1.85244e+06	1867783	1.62971e+06	1.22571e+06	1.95364e+06	2.36173e+06	2.22349e+06	1.96431e+06	2.10139e+06	2.06667e+06	1.20644e+06	1.35409e+06	1.29469e+06	1.96994e+06	1.81412e+06	1.75314e+06	1.2106e+06	959818	1.85353e+06	1.34112e+06	1966386	1.06274e+06	1.20527e+06	728575	799693	962482	1.04146e+06	1.43458e+06	723402	1637462
NYSTOSE	1,1-kestotetraose	1.405	666.215	C24 H42 O21	2503752	2.83151e+06	2.55335e+06	2.33018e+06	1.90548e+06	1.27055e+06	1.79528e+06	1.90491e+06	1952681	1.58864e+06	1.85244e+06	1867783	1.62971e+06	1.22571e+06	1.95364e+06	2.36173e+06	2.22349e+06	1.96431e+06	2.10139e+06	2.06667e+06	1.20644e+06	1.35409e+06	1.29469e+06	1.96994e+06	1.81412e+06	1.75314e+06	1.2106e+06	959818	1.85353e+06	1.34112e+06	1966386	1.06274e+06	1.20527e+06	728575	799693	962482	1.04146e+06	1.43458e+06	723402	1637462
CPD-170	stachyose	1.405	666.215	C24 H42 O21	2503752	2.83151e+06	2.55335e+06	2.33018e+06	1.90548e+06	1.27055e+06	1.79528e+06	1.90491e+06	1952681	1.58864e+06	1.85244e+06	1867783	1.62971e+06	1.22571e+06	1.95364e+06	2.36173e+06	2.22349e+06	1.96431e+06	2.10139e+06	2.06667e+06	1.20644e+06	1.35409e+06	1.29469e+06	1.96994e+06	1.81412e+06	1.75314e+06	1.2106e+06	959818	1.85353e+06	1.34112e+06	1966386	1.06274e+06	1.20527e+06	728575	799693	962482	1.04146e+06	1.43458e+06	723402	1637462
CPD-10122	1,4-beta-D-glucan	1.405	666.215	C24 H42 O21	2503752	2.83151e+06	2.55335e+06	2.33018e+06	1.90548e+06	1.27055e+06	1.79528e+06	1.90491e+06	1952681	1.58864e+06	1.85244e+06	1867783	1.62971e+06	1.22571e+06	1.95364e+06	2.36173e+06	2.22349e+06	1.96431e+06	2.10139e+06	2.06667e+06	1.20644e+06	1.35409e+06	1.29469e+06	1.96994e+06	1.81412e+06	1.75314e+06	1.2106e+06	959818	1.85353e+06	1.34112e+06	1966386	1.06274e+06	1.20527e+06	728575	799693	962482	1.04146e+06	1.43458e+06	723402	1637462
CPD-12462	lychnose	1.405	666.215	C24 H42 O21	2503752	2.83151e+06	2.55335e+06	2.33018e+06	1.90548e+06	1.27055e+06	1.79528e+06	1.90491e+06	1952681	1.58864e+06	1.85244e+06	1867783	1.62971e+06	1.22571e+06	1.95364e+06	2.36173e+06	2.22349e+06	1.96431e+06	2.10139e+06	2.06667e+06	1.20644e+06	1.35409e+06	1.29469e+06	1.96994e+06	1.81412e+06	1.75314e+06	1.2106e+06	959818	1.85353e+06	1.34112e+06	1966386	1.06274e+06	1.20527e+06	728575	799693	962482	1.04146e+06	1.43458e+06	723402	1637462
MALTOTETRAOSE	maltotetraose	1.405	666.215	C24 H42 O21	2503752	2.83151e+06	2.55335e+06	2.33018e+06	1.90548e+06	1.27055e+06	1.79528e+06	1.90491e+06	1952681	1.58864e+06	1.85244e+06	1867783	1.62971e+06	1.22571e+06	1.95364e+06	2.36173e+06	2.22349e+06	1.96431e+06	2.10139e+06	2.06667e+06	1.20644e+06	1.35409e+06	1.29469e+06	1.96994e+06	1.81412e+06	1.75314e+06	1.2106e+06	959818	1.85353e+06	1.34112e+06	1966386	1.06274e+06	1.20527e+06	728575	799693	962482	1.04146e+06	1.43458e+06	723402	1637462
BIFURCOSE	1,6-kestotetraose	1.405	666.215	C24 H42 O21	2503752	2.83151e+06	2.55335e+06	2.33018e+06	1.90548e+06	1.27055e+06	1.79528e+06	1.90491e+06	1952681	1.58864e+06	1.85244e+06	1867783	1.62971e+06	1.22571e+06	1.95364e+06	2.36173e+06	2.22349e+06	1.96431e+06	2.10139e+06	2.06667e+06	1.20644e+06	1.35409e+06	1.29469e+06	1.96994e+06	1.81412e+06	1.75314e+06	1.2106e+06	959818	1.85353e+06	1.34112e+06	1966386	1.06274e+06	1.20527e+06	728575	799693	962482	1.04146e+06	1.43458e+06	723402	1637462
CPD-12464	mediose	1.405	666.215	C24 H42 O21	2503752	2.83151e+06	2.55335e+06	2.33018e+06	1.90548e+06	1.27055e+06	1.79528e+06	1.90491e+06	1952681	1.58864e+06	1.85244e+06	1867783	1.62971e+06	1.22571e+06	1.95364e+06	2.36173e+06	2.22349e+06	1.96431e+06	2.10139e+06	2.06667e+06	1.20644e+06	1.35409e+06	1.29469e+06	1.96994e+06	1.81412e+06	1.75314e+06	1.2106e+06	959818	1.85353e+06	1.34112e+06	1966386	1.06274e+06	1.20527e+06	728575	799693	962482	1.04146e+06	1.43458e+06	723402	1637462
CPD-8258	fagopyritol A3	1.405	666.215	C24 H42 O21	2503752	2.83151e+06	2.55335e+06	2.33018e+06	1.90548e+06	1.27055e+06	1.79528e+06	1.90491e+06	1952681	1.58864e+06	1.85244e+06	1867783	1.62971e+06	1.22571e+06	1.95364e+06	2.36173e+06	2.22349e+06	1.96431e+06	2.10139e+06	2.06667e+06	1.20644e+06	1.35409e+06	1.29469e+06	1.96994e+06	1.81412e+06	1.75314e+06	1.2106e+06	959818	1.85353e+06	1.34112e+06	1966386	1.06274e+06	1.20527e+06	728575	799693	962482	1.04146e+06	1.43458e+06	723402	1637462
CPD-8255	fagopyritol B3	1.405	666.215	C24 H42 O21	2503752	2.83151e+06	2.55335e+06	2.33018e+06	1.90548e+06	1.27055e+06	1.79528e+06	1.90491e+06	1952681	1.58864e+06	1.85244e+06	1867783	1.62971e+06	1.22571e+06	1.95364e+06	2.36173e+06	2.22349e+06	1.96431e+06	2.10139e+06	2.06667e+06	1.20644e+06	1.35409e+06	1.29469e+06	1.96994e+06	1.81412e+06	1.75314e+06	1.2106e+06	959818	1.85353e+06	1.34112e+06	1966386	1.06274e+06	1.20527e+06	728575	799693	962482	1.04146e+06	1.43458e+06	723402	1637462
CPD-381	(S)-2-hydroxyglutarate	1.41325	146.02	C5 H6 O5	612831	34837.7	18198.6	618097	47335.4	24646.5	574748	35021	555678	37293.7	397497	501607	400987	31688	24583.2	24224.3	24742.6	18574.3	18420.1	484790	551088	15624.6	11530	18176.5	704692	667356	23969.1	16764.5	496803	545675	30934.9	524896	572184	36377.3	636438	22350.9	529891	500513	42974.3	524455
R-2-HYDROXYGLUTARATE	(R)-2-hydroxyglutarate	1.41325	146.02	C5 H6 O5	612831	34837.7	18198.6	618097	47335.4	24646.5	574748	35021	555678	37293.7	397497	501607	400987	31688	24583.2	24224.3	24742.6	18574.3	18420.1	484790	551088	15624.6	11530	18176.5	704692	667356	23969.1	16764.5	496803	545675	30934.9	524896	572184	36377.3	636438	22350.9	529891	500513	42974.3	524455
CPD-15632	ladanein	1.42	314.072	C17 H14 O6	307313	150370	141211	510073	457078	695970	405237	747590	85666.7	483512	210711	236628	546452	582205	164582	152051	166523	130643	117797	100036	1	1	82413.6	11124.1	1	1	1	1	25542.5	1	17315.6	129107	1	1	33668.4	11605.3	10818.5	1	42532.8	11629.2
CPD-14951	7,4'-dimethylkaempferol	1.42	314.072	C17 H14 O6	307313	150370	141211	510073	457078	695970	405237	747590	85666.7	483512	210711	236628	546452	582205	164582	152051	166523	130643	117797	100036	1	1	82413.6	11124.1	1	1	1	1	25542.5	1	17315.6	129107	1	1	33668.4	11605.3	10818.5	1	42532.8	11629.2
CPD-16765	cirsimaritin	1.42	314.072	C17 H14 O6	307313	150370	141211	510073	457078	695970	405237	747590	85666.7	483512	210711	236628	546452	582205	164582	152051	166523	130643	117797	100036	1	1	82413.6	11124.1	1	1	1	1	25542.5	1	17315.6	129107	1	1	33668.4	11605.3	10818.5	1	42532.8	11629.2
CPD-3944	(+)-pisatin	1.42	314.072	C17 H14 O6	307313	150370	141211	510073	457078	695970	405237	747590	85666.7	483512	210711	236628	546452	582205	164582	152051	166523	130643	117797	100036	1	1	82413.6	11124.1	1	1	1	1	25542.5	1	17315.6	129107	1	1	33668.4	11605.3	10818.5	1	42532.8	11629.2
CPD-9629	1,7-dihydroxy-6,8-dimethoxy-2-methylanthraquinone	1.42	314.072	C17 H14 O6	307313	150370	141211	510073	457078	695970	405237	747590	85666.7	483512	210711	236628	546452	582205	164582	152051	166523	130643	117797	100036	1	1	82413.6	11124.1	1	1	1	1	25542.5	1	17315.6	129107	1	1	33668.4	11605.3	10818.5	1	42532.8	11629.2
CPD-9531	2',7-dihydroxy-4',5'-dimethoxyisoflavone	1.42	314.072	C17 H14 O6	307313	150370	141211	510073	457078	695970	405237	747590	85666.7	483512	210711	236628	546452	582205	164582	152051	166523	130643	117797	100036	1	1	82413.6	11124.1	1	1	1	1	25542.5	1	17315.6	129107	1	1	33668.4	11605.3	10818.5	1	42532.8	11629.2
CPD-14952	3,4'-dimethylkaempferol	1.42	314.072	C17 H14 O6	307313	150370	141211	510073	457078	695970	405237	747590	85666.7	483512	210711	236628	546452	582205	164582	152051	166523	130643	117797	100036	1	1	82413.6	11124.1	1	1	1	1	25542.5	1	17315.6	129107	1	1	33668.4	11605.3	10818.5	1	42532.8	11629.2
CPD-9616	robustaquinone B	1.42	314.072	C17 H14 O6	307313	150370	141211	510073	457078	695970	405237	747590	85666.7	483512	210711	236628	546452	582205	164582	152051	166523	130643	117797	100036	1	1	82413.6	11124.1	1	1	1	1	25542.5	1	17315.6	129107	1	1	33668.4	11605.3	10818.5	1	42532.8	11629.2
CPD-12702	(R)-mandelonitrile	1.436	133.054	C8 H7 N O	166022	76276.5	17918.2	17556.7	38220.7	39513.7	34022.8	29680.1	23070.2	23174.2	30005.4	11460.4	24705.6	11840.4	14411.9	11291.8	10299.8	13439.8	10669.7	1	1	1	1	1	1	1	1	1	1	1	10590.4	1	1	1	1	1	1	1	1	1
INDOXYL	indoxyl	1.436	133.054	C8 H7 N O	166022	76276.5	17918.2	17556.7	38220.7	39513.7	34022.8	29680.1	23070.2	23174.2	30005.4	11460.4	24705.6	11840.4	14411.9	11291.8	10299.8	13439.8	10669.7	1	1	1	1	1	1	1	1	1	1	1	10590.4	1	1	1	1	1	1	1	1	1
CPD-1074	(4-hydroxyphenyl)acetonitrile	1.436	133.054	C8 H7 N O	166022	76276.5	17918.2	17556.7	38220.7	39513.7	34022.8	29680.1	23070.2	23174.2	30005.4	11460.4	24705.6	11840.4	14411.9	11291.8	10299.8	13439.8	10669.7	1	1	1	1	1	1	1	1	1	1	1	10590.4	1	1	1	1	1	1	1	1	1
CPD-6361	indolin-2-one	1.436	133.054	C8 H7 N O	166022	76276.5	17918.2	17556.7	38220.7	39513.7	34022.8	29680.1	23070.2	23174.2	30005.4	11460.4	24705.6	11840.4	14411.9	11291.8	10299.8	13439.8	10669.7	1	1	1	1	1	1	1	1	1	1	1	10590.4	1	1	1	1	1	1	1	1	1
PYRIDOXAL	pyridoxal	1.44	167.061	C8 H9 N O3	13283.7	14621.6	14383.4	216925	22644.2	181861	27141.9	176749	16680	57363	23686.1	168996	22436.2	163561	28380.2	25395.9	21448.8	13964.8	25733.8	31046.3	1	1	1	1	1	1	1	1	11628.7	1	42226.5	1	1	1	1	1	1	1	1	1
CPD-17447	gamma-L-glutamyl-(S)-methyl-L-cysteine	1.47	263.066	C9 H15 N2 O5 S	11376.2	12601.2	17186.2	58403.4	120440	88067.8	11641	91009.7	89279.8	87511.1	24552.7	99048.1	70524.5	100752	99870.3	12803.7	22781	25437.1	10883	79195	1	1	1	1	1	1	1	1	1	1	1	1	1	1	1	1	1	1	1	1
CPD-15006	1-O-vanilloyl-beta-D-glucose	1.4855	330.096	C14 H18 O9	490712	551191	100748	534090	96300.6	72423.4	88932.9	105082	447983	364075	351615	431892	90321.7	72773.9	88841.9	91513.1	516250	434340	522850	924448	13133.8	12815.7	81121.8	12411.4	38678.8	24144.4	18919.9	14001.5	11883.9	11804	19629.6	18312.6	254318	24321.6	97213.3	122668	17369.9	221004	10605.6	305228
CPD-12153	2,4,6-trinitrobenzene sulfonate	1.49	291.949	C6 H2 N3 O9 S	1	18133.4	39684.8	1	18403.4	1	24307.8	1	41267.1	18338	1	1	1	1	23499.3	25100.8	40738.5	50576.8	44710.2	60297.4	1	1	1	1	1	1	1	1	1	1	1	1	1	1	1	1	1	1	1	1
CPD-13719	dimethylselenopropanoate-amine	1.504	163.043	C5 H15 N Se	2.56693e+06	467073	515629	261776	2438751	145469	415172	293237	338476	405067	431593	321590	421698	393355	436029	437935	475392	393390	161747	115447	9800.13	2.66148e+06	2.2168e+06	2311261	3269340	2.46573e+06	70456.8	2.33338e+06	168759	3.24618e+06	129083	55411.1	2.37245e+06	2.77374e+06	41077.9	59512	87695.7	1.97092e+06	2.23144e+06	2.29899e+06
SELENOMETHIONINE	L-selenomethionine	1.56	191.004	C5 H11 N O2 Se	11670.7	1	17246.1	16120.5	22884.2	1	16251	1	1	1	1	1	11212.4	1	1	1	11365.2	1	1	15971.1	1	1	1	1	1	1	1	1	1	1	1	1	1	1	1	1	1	1	1	1
CPD-12392	1-(methylsulfanyl)-5-aci-nitropentane	1.59	163.064	C6 H13 N O2 S	22797.4	1	19947.1	10549.6	37829.2	103586	39583.2	87573.6	1	41282.3	12104	62082.9	16856.1	101895	11407.8	1	26670.7	1	1	1	1	57985.8	57576.1	16088.4	1	1	10831.9	1	1	1	10841.4	1	26011.8	36686.9	11150.5	1	39858.3	1	1	1
HOMOMETHIONINE	L-homomethionine	1.59	163.064	C6 H13 N O2 S	22797.4	1	19947.1	10549.6	37829.2	103586	39583.2	87573.6	1	41282.3	12104	62082.9	16856.1	101895	11407.8	1	26670.7	1	1	1	1	57985.8	57576.1	16088.4	1	1	10831.9	1	1	1	10841.4	1	26011.8	36686.9	11150.5	1	39858.3	1	1	1
ETHIONINE	L-ethionine	1.59	163.064	C6 H13 N O2 S	22797.4	1	19947.1	10549.6	37829.2	103586	39583.2	87573.6	1	41282.3	12104	62082.9	16856.1	101895	11407.8	1	26670.7	1	1	1	1	57985.8	57576.1	16088.4	1	1	10831.9	1	1	1	10841.4	1	26011.8	36686.9	11150.5	1	39858.3	1	1	1
ACENAPHTHENEQUINONE	acenaphthenequinone	1.59	182.041	C12 H6 O2	19010.7	123101	22710.8	104361	95209.2	91816	101132	71008.2	93532.5	79256.9	108866	80514.1	70656.2	109840	105246	110799	95054.9	91549.1	71788.5	98267.3	1	1	1	1	1	1	1	1	1	1	1	1	1	1	1	1	1	1	1	1
CPD-6982	(R)-3-(3,4-dihydroxyphenyl)lactate	1.61	197.039	C9 H9 O5	46872.4	45927.2	25290.6	53912.4	25255.1	105991	11227.5	1	1	30579.7	1	1	1	23987.2	16091.3	1	1	1	1	1	1	1	1	1	1	1	1	1	10601.1	1	18506.1	48710.1	1	17308.8	1	1	1	1	17799.9	1
CPD-7022	(S)-3,4-dihydroxyphenyllactate	1.61	197.039	C9 H9 O5	46872.4	45927.2	25290.6	53912.4	25255.1	105991	11227.5	1	1	30579.7	1	1	1	23987.2	16091.3	1	1	1	1	1	1	1	1	1	1	1	1	1	10601.1	1	18506.1	48710.1	1	17308.8	1	1	1	1	17799.9	1
COPROPORPHYRIN_III	coproporphyrin III	1.62075	650.24	C36 H34 N4 O8	546299	666593	484023	837483	526332	389822	500720	439673	522204	413426	320038	577978	148352	363382	503983	565336	500037	152025	101330	955165	323516	312490	475820	582705	925666	990700	782812	683270	619626	866972	1.32534e+06	716561	577227	443287	575149	506853	724157	1.05708e+06	533377	1.29971e+06
COPROPORPHYRIN_I	coproporphyrin I	1.62075	650.24	C36 H34 N4 O8	546299	666593	484023	837483	526332	389822	500720	439673	522204	413426	320038	577978	148352	363382	503983	565336	500037	152025	101330	955165	323516	312490	475820	582705	925666	990700	782812	683270	619626	866972	1.32534e+06	716561	577227	443287	575149	506853	724157	1.05708e+06	533377	1.29971e+06
CPD-14043	N-hydroxyhomomethionine	1.62425	178.055	C6 H12 N O3 S	69469.5	192991	227279	69836.4	207966	34712.9	212254	184145	221681	207363	163204	193395	185031	197248	196309	201633	195854	194250	199653	148597	147405	141916	213562	168584	145410	192575	32531.4	42111.6	158748	31082.6	197303	207517	193558	40980.9	24583.3	36918.7	51922.7	15903	39882.2	34089.2
NIACINAMIDE	nicotinamide	1.62538	122.046	C6 H6 N2 O	174805	90232.2	309392	118792	287528	241264	246671	233953	60430.9	374696	368735	167633	195905	222045	223128	412032	154113	158698	124758	161829	1	118496	135862	132028	288050	237623	254251	161344	199151	256624	260465	333836	369752	299214	330756	303540	287657	339235	374261	385926
DIMP	dIMP	1.63	330.046	C10 H11 N4 O7 P	256875	214450	155364	104588	255041	369641	93454.4	427360	65909.3	289574	194823	103859	576279	348592	156770	223236	83603.6	57782.9	131829	88163.7	1	1	70278.9	11124.1	1	1	1	1	1	1	17315.6	108447	63338.1	1	33668.4	11605.3	1	1	1	1
METHYLNICOTINATE	trigonelline	1.63	137.046	C7 H7 N O2	1.15954e+06	927028	655810	2.11966e+06	1.47483e+06	1.63683e+06	1048777	2290483	730453	1.08693e+06	898170	1.27557e+06	751868	983193	939576	764703	754275	782782	844514	824332	1.63124e+06	2.04045e+06	908838	1.87324e+06	1.23895e+06	1.95287e+06	1.82522e+06	1148517	1.90502e+06	1.75193e+06	2.52376e+06	2.2886e+06	2.04221e+06	1.6337e+06	2.38227e+06	807660	1.82889e+06	1.46217e+06	1749956	1.14408e+06
PRO	L-proline	1.64	115.063	C5 H9 N O2	1.02415e+06	1.01958e+06	564989	2.76647e+06	1.18123e+06	2862997	1.29708e+06	2796739	1236116	1209345	743912	2465740	546250	2.00104e+06	746201	649752	644593	1.04865e+06	592604	612435	1.0923e+06	4233664	1.49276e+06	3.55949e+06	4228711	4.13598e+06	4.15472e+06	3.56548e+06	4599843	4.83746e+06	4.14306e+06	1.55151e+06	7763168	4535480	4.23014e+06	2.88588e+06	4264298	2.49279e+06	3428378	2.37584e+06
CPD-19411	(2S)-2-amino-4-pentenoate	1.64	115.063	C5 H9 N O2	1.02415e+06	1.01958e+06	564989	2.76647e+06	1.18123e+06	2862997	1.29708e+06	2796739	1236116	1209345	743912	2465740	546250	2.00104e+06	746201	649752	644593	1.04865e+06	592604	612435	1.0923e+06	4233664	1.49276e+06	3.55949e+06	4228711	4.13598e+06	4.15472e+06	3.56548e+06	4599843	4.83746e+06	4.14306e+06	1.55151e+06	7763168	4535480	4.23014e+06	2.88588e+06	4264298	2.49279e+06	3428378	2.37584e+06
CPD-423	N-benzoylanthranilate	1.64	240.064	C14 H10 N O3	37470.1	29372.3	169874	171893	199023	195448	210641	134393	44402.1	41288.5	56072.2	164542	55137.6	47379.3	171618	70387.9	49592	70761.2	59904.8	66807.9	26067.7	1	12174.9	10825.7	1	95395.7	65457.6	1	55223.7	11577.5	124265	12510.3	93617.2	11643.1	18215.3	57376.8	25158.7	37911.6	32596.7	77018.5
CPD0-2489	2-hydroxy-3-nitropropionate	1.64	134.012	C3 H4 N O5	88983	154497	157283	263489	132254	91753	170194	123739	138810	161302	104758	183969	141526	162681	115428	157364	171095	127917	145461	274025	1	1	1	1	1	1	1	1	1	1	1	11396	1	1	24274	1	1	1	76701	132599
CPD-406	N-methylethanolamine phosphate	1.64	154.031	C3 H9 N O4 P	170719	171957	167081	454830	226917	464097	198175	87457.8	87654.5	246540	213528	432262	396537	422586	189780	172364	164113	132421	184986	109609	1	12686.5	37122.4	1	1	1	1	1	1	1	1	1	27876.7	1	1	1	1	1	1	1
CPD-13026	N2-hydroxy-L-tryptophan	1.64	219.084	C11 H11 N2 O3	168305	229477	169784	205804	209094	293143	67326.4	345567	33914.2	224647	102604	337818	185887	372275	202331	187559	223937	137431	187399	11210.1	1	12176.2	1	1	1	1	1	1	1	1	11902.2	1	15678.6	1	1	1	1	1	1	1
AICAR	5-amino-1-(5-phospho-D-ribosyl)imidazole-4-carboxamide	1.64	336.05	C9 H13 N4 O8 P	131834	100556	87322.1	144829	202036	338498	99050.1	332300	27995.1	133755	169487	272862	205294	239193	114180	96329.6	37469.1	37619.2	42848.7	20113.8	1	1	12134.6	1	1	1	1	1	1	1	1	20659.3	11114.7	1	1	1	1	1	1	1
CPD-16579	2-O-acetyl-3-O-trans-coutarate	1.64	336.05	C15 H12 O9	131834	100556	87322.1	144829	202036	338498	99050.1	332300	27995.1	133755	169487	272862	205294	239193	114180	96329.6	37469.1	37619.2	42848.7	20113.8	1	1	12134.6	1	1	1	1	1	1	1	1	20659.3	11114.7	1	1	1	1	1	1	1
CPD-14981	isorhamnetin 3-O-(6"-O-feruloyl)-glucoside	1.64	654.148	C32 H30 O15	43986.9	94376.6	45919.8	12169.5	52807.4	47204.6	76169.4	73762	26732.8	53381.6	27621.9	85274.6	49641	52549.6	44082.2	49030.6	65982.2	18309.7	41979.2	48025.2	1	1	1	1	1	1	1	1	1	1	1	1	1	1	1	1	1	1	1	1
L-THREONINE-O-3-PHOSPHATE	L-threonine 3-O-phosphate	1.64	197.015	C4 H8 N O6 P	1	1	1	1	1	1	1	1	122667	1	1	1	41041.7	1	1	1	130690	125669	118356	50386.7	1	1	1	1	1	1	1	1	1	1	1	1	1	1	1	1	1	1	1	1
O-PHOSPHO-L-HOMOSERINE	O-phospho-L-homoserine	1.64	197.015	C4 H8 N O6 P	1	1	1	1	1	1	1	1	122667	1	1	1	41041.7	1	1	1	130690	125669	118356	50386.7	1	1	1	1	1	1	1	1	1	1	1	1	1	1	1	1	1	1	1	1
CPD0-1499	N-hydroxy DAP	1.65	205.085	C7 H13 N2 O5	1	1	1	1	1	24292.8	11429.3	17180.9	10475.4	10698.1	12419	12147.5	1	28953	19347.3	12308.9	24118.6	10600.2	1	1	1	1	1	1	1	1	1	1	1	1	1	1	1	1	1	1	1	1	1	1
CPD-12486	petiveriin	1.65	227.056	C10 H13 N O3 S	43480.7	29808.2	23104.5	1	16166.4	1	1	1	1	1	1	1	1	1	1	1	1	1	1	1	1	1	1	1	1	1	1	1	1	1	1	1	1	1	1	1	1	1	1	1
CPD-9699	hypoglycin A	1.65	141.082	C7 H11 N O2	597818	290745	47376	29427.9	37829.2	103586	23831.9	10350.7	1	10732.3	12104	62082.9	16856.1	101895	11407.8	1	26670.7	1	1	1	1	57985.8	57576.1	16088.4	1	1	10075.5	1	16862.4	1	10841.4	11226.8	37771.7	36686.9	11150.5	1	39858.3	1	11336	1
CPD-9981	7-deoxyloganate	1.65	359.138	C16 H23 O9	206828	252874	158669	330312	196703	262271	222833	277566	155090	193755	168615	219095	93299.2	241750	195417	195358	179420	129617	155606	131716	151767	112060	140561	184562	155400	215561	103072	78030.1	195035	197118	336432	170366	231058	85616.8	154530	140423	178891	139466	109515	132321
CPD-19489	3-carboxy-8-(methylsulfanyl)-2-oxooctanoate	1.65375	246.049	C10 H14 O5 S	41307.9	1	1	46919.2	11178.9	1	1	1	1	1	1	1	1	1	1	1	1	1	1	1	1	1	1	1	1	1	1	1	276830	310417	1	1	1	1	1	1	1	336827	269537	229159
CPD-280	glutarate semialdehyde	1.66	115.038	C5 H7 O3	169240	125702	209161	184126	271617	1.05721e+06	157082	240446	159996	338566	81567.2	348980	174122	275012	234273	49606.6	282137	175683	258124	229784	157723	75993.1	45469.5	1	80802.4	318628	13305.4	137884	30353.2	241698	22200.5	29797.1	56688.6	107230	12469.9	18248.2	262035	265078	20877.5	33696.8
2-KETO-ISOVALERATE	3-methyl-2-oxobutanoate	1.66	115.038	C5 H7 O3	169240	125702	209161	184126	271617	1.05721e+06	157082	240446	159996	338566	81567.2	348980	174122	275012	234273	49606.6	282137	175683	258124	229784	157723	75993.1	45469.5	1	80802.4	318628	13305.4	137884	30353.2	241698	22200.5	29797.1	56688.6	107230	12469.9	18248.2	262035	265078	20877.5	33696.8
CPD-3618	2-oxovalerate	1.66	115.038	C5 H7 O3	169240	125702	209161	184126	271617	1.05721e+06	157082	240446	159996	338566	81567.2	348980	174122	275012	234273	49606.6	282137	175683	258124	229784	157723	75993.1	45469.5	1	80802.4	318628	13305.4	137884	30353.2	241698	22200.5	29797.1	56688.6	107230	12469.9	18248.2	262035	265078	20877.5	33696.8
MAL	(S)-malate	1.66	132.006	C4 H4 O5	211463	198078	170785	212174	149268	132180	107761	114020	84465.7	78779.9	66163.5	64257.9	73021	39839.4	28106.1	1	40178.4	1	11536.9	1	1	1	1	1	1	1	1	1	1	1	1	1	1	1	1	1	1	1	1	1
GLUTAMIDE	D-glutamine	1.66	146.067	C5 H10 N2 O3	10836.6	83156.9	1	1	1	34167.7	1	16789.3	1	1	61997.9	20396.9	1	1	1	1	1	1	1	1	38490.4	208512	48043.9	99868.7	93542.7	11015.5	50338.5	56200.1	75201.8	10532.2	47700.5	127833	63264.3	114927	74261.2	26290.4	69781	37212.8	73364.5	1
GLN	L-glutamine	1.66	146.067	C5 H10 N2 O3	10836.6	83156.9	1	1	1	34167.7	1	16789.3	1	1	61997.9	20396.9	1	1	1	1	1	1	1	1	38490.4	208512	48043.9	99868.7	93542.7	11015.5	50338.5	56200.1	75201.8	10532.2	47700.5	127833	63264.3	114927	74261.2	26290.4	69781	37212.8	73364.5	1
CPD-13912	2-carboxy-L-threo-pentonate	1.66	208.026	C6 H8 O8	12905.2	115801	115622	18903.5	87532.6	1	93646.7	1	112373	109249	52183.8	95621.2	117296	88312.2	87921.1	95265.9	126030	96940.7	108580	122742	1	1	1	1	1	1	1	1	19595.8	1	1	1	1	1	1	1	1	1	1	22026
D-GLUCARATE	D-glucarate	1.66	208.026	C6 H8 O8	12905.2	115801	115622	18903.5	87532.6	1	93646.7	1	112373	109249	52183.8	95621.2	117296	88312.2	87921.1	95265.9	126030	96940.7	108580	122742	1	1	1	1	1	1	1	1	19595.8	1	1	1	1	1	1	1	1	1	1	22026
5-ISOBUTYLTHIORIBOSE	5-isobutylthioribose	1.66	222.092	C9 H18 O4 S	120466	282238	187567	132545	274960	154793	106927	181425	150613	184949	615801	12719.5	31430.7	225308	200130	625518	13020	456714	405097	532492	61473.3	321784	361355	282132	1.02781e+06	450040	409751	306342	1.26747e+06	552899	633720	472037	1.0432e+06	1.03528e+06	934261	510033	406029	453573	1.26614e+06	414073
4-AMINO-4-DEOXYCHORISMATE	4-amino-4-deoxychorismate	1.66	224.051	C10 H10 N O5	1.8115e+06	1.77497e+06	1242769	2.03034e+06	2.04786e+06	2.61218e+06	2.35028e+06	2.73604e+06	2.75335e+06	2878182	2.5534e+06	3.01367e+06	2.97051e+06	3.62882e+06	3.06691e+06	3.32481e+06	2715089	2.49458e+06	2499755	3047148	1.18584e+06	79713.1	1.84912e+06	1.8615e+06	1.81238e+06	2.38265e+06	2005870	1.6264e+06	3.54473e+06	2.14172e+06	3213234	2.13696e+06	2.90896e+06	2.19894e+06	1.68796e+06	2.23684e+06	1.71236e+06	2.00092e+06	1.76825e+06	2.39111e+06
CPD-8141	7-hydroxyflavone	1.66	238.066	C15 H10 O3	370477	1.35164e+06	914342	1.12979e+06	1.06765e+06	1.55883e+06	1.63795e+06	1.27994e+06	2408039	2.0316e+06	662958	1625664	1.67874e+06	2.65277e+06	1.76326e+06	2.09535e+06	2322779	2.29214e+06	1.54833e+06	1785010	677066	312031	921267	699119	1.29934e+06	2.49763e+06	703046	739429	1.81742e+06	654850	798075	947800	1.00736e+06	874802	768276	1.10083e+06	803033	990313	661095	1.59192e+06
CPD-8138	6-hydroxyflavone	1.66	238.066	C15 H10 O3	370477	1.35164e+06	914342	1.12979e+06	1.06765e+06	1.55883e+06	1.63795e+06	1.27994e+06	2408039	2.0316e+06	662958	1625664	1.67874e+06	2.65277e+06	1.76326e+06	2.09535e+06	2322779	2.29214e+06	1.54833e+06	1785010	677066	312031	921267	699119	1.29934e+06	2.49763e+06	703046	739429	1.81742e+06	654850	798075	947800	1.00736e+06	874802	768276	1.10083e+06	803033	990313	661095	1.59192e+06
CYSTINE	L-cystine	1.66	240.025	C6 H12 N2 O4 S2	1.52105e+06	1498893	1.05799e+06	1695643	1.74731e+06	2.21322e+06	2.08071e+06	2329523	2.28015e+06	2.46865e+06	402001	2.55122e+06	438870	3.06435e+06	2.57917e+06	320017	2.3076e+06	415473	377193	2.55528e+06	886810	778670	879323	754441	602829	1.36568e+06	1.16971e+06	612621	2.0587e+06	1212453	1.81857e+06	1.06623e+06	1.85078e+06	1.25289e+06	829119	1.15688e+06	859858	846166	731072	1.37738e+06
CPD-14039	N-hydroxypentahomomethionine	1.66526	234.119	C10 H20 N O3 S	27610	18017.4	11516.3	24308.7	29843.7	20416.5	28532.9	19013.9	56732.1	23578.5	54625.8	35513.8	34545.9	13473.2	20029.7	18864.3	39863.1	20623.3	39437.2	17545.5	18323.4	1	22616.1	27120.3	25092.5	72831	56009.6	17806.5	96024.5	76096.2	72083	49177.2	86733.6	1	22035.7	83589.2	62122	11504.8	33135.4	19772.2
CPDQT-343	(E)-6-(methylsulfanyl)hexanal oxime	1.68	161.083	C7 H15 N O S	4639244	3.12641e+06	3.59042e+06	1862716	2.83364e+06	1.17909e+06	1	1	1	1	1	1	1	1	3865347	1	1	1	1	1	1	1	588779	1	1	5.19328e+06	2.26835e+06	1.77586e+06	5.80202e+06	6333964	5001701	3876105	6209990	2.48687e+06	5213698	4469399	5.13138e+06	4.58091e+06	5067146	4.8867e+06
2C-METH-D-ERYTHRITOL-CYCLODIPHOSPHATE	2-C-methyl-D-erythritol-2,4-cyclodiphosphate	1.71333	275.976	C5 H10 O9 P2	140813	57030.6	144174	94552.4	85841.2	31218.3	82034.3	25005.1	73867	75993.6	117696	50807.3	132358	88338.6	20453.2	65917.4	124104	101572	137830	184244	20874.3	13482.7	55394	29566.2	12177.7	19386.7	26838.1	28008	112589	86112	147786	129008	126071	18159.7	1	33711.9	27201.8	23155.4	28298.9	141451
CPD-17604	(7S)-cis-hinokiresinol	1.71441	252.118	C17 H16 O2	1.29792e+06	70109	1.31395e+06	1.28617e+06	93558.4	76130.2	1.42466e+06	66737.9	1	92825.9	1	1.14982e+06	1	106468	1.20535e+06	1.29125e+06	1.19536e+06	14025.8	65776.4	22945.8	10590.4	12847.3	1	18655.8	770515	19090	19642.9	690068	1.05243e+06	18889.7	825260	1	29858.6	19270.6	13106	1.47834e+06	26619.4	33221.6	29675.2	1
CPD-17607	(7R)-trans-hinokiresinol	1.71441	252.118	C17 H16 O2	1.29792e+06	70109	1.31395e+06	1.28617e+06	93558.4	76130.2	1.42466e+06	66737.9	1	92825.9	1	1.14982e+06	1	106468	1.20535e+06	1.29125e+06	1.19536e+06	14025.8	65776.4	22945.8	10590.4	12847.3	1	18655.8	770515	19090	19642.9	690068	1.05243e+06	18889.7	825260	1	29858.6	19270.6	13106	1.47834e+06	26619.4	33221.6	29675.2	1
CPD-17606	(7S)-trans-hinokiresinol	1.71441	252.118	C17 H16 O2	1.29792e+06	70109	1.31395e+06	1.28617e+06	93558.4	76130.2	1.42466e+06	66737.9	1	92825.9	1	1.14982e+06	1	106468	1.20535e+06	1.29125e+06	1.19536e+06	14025.8	65776.4	22945.8	10590.4	12847.3	1	18655.8	770515	19090	19642.9	690068	1.05243e+06	18889.7	825260	1	29858.6	19270.6	13106	1.47834e+06	26619.4	33221.6	29675.2	1
RICININE	ricinine	1.72	164.055	C8 H8 N2 O2	27327.8	1	28794.7	12441.2	1	18265	20074.8	11284	13745.6	11728.4	22646.4	1	14349.4	11933.4	17856.7	13734.5	1	15111	11876.7	17194	1	1	1	1	1	1	1	1	1	1	1	1	1	1	1	1	1	1	1	1
CPD-6365	DIBOA	1.72	180.029	C8 H6 N O4	21701.6	1	22830.1	12441.2	1	18265	20074.8	11284	13745.6	11728.4	22646.4	1	14349.4	11933.4	17856.7	13734.5	1	15111	11876.7	17194	1	1	1	1	1	1	1	1	1	1	1	1	1	1	1	1	1	1	1	1
CPD-674	cinnamate	1.72	147.042	C9 H7 O2	18365.9	21635	69992.2	26303.8	11138.9	56141.7	72744.1	59670.4	38193.6	12600.2	82601.4	57647.8	75429.6	85436.6	44164.6	70501.9	79175.8	77349.4	23396	36927.2	1	1	1	1	1	1	1	1	22318	1	11589.4	1	13193.7	1	1	1	1	1	1	1
L-PIPECOLATE	L-pipecolate	1.72	129.077	C6 H11 N O2	897008	789734	674485	575388	546880	519768	494194	1	276124	1	1	1	1	1	172379	1	132596	1	1	1	1	1	1	1	1	182578	159042	11603.2	145774	134524	195817	1	323001	231035	107039	149264	143315	72244.1	93691.6	46828.7
VIGABATRIN	vigabatrin	1.72	129.077	C6 H11 N O2	897008	789734	674485	575388	546880	519768	494194	1	276124	1	1	1	1	1	172379	1	132596	1	1	1	1	1	1	1	1	182578	159042	11603.2	145774	134524	195817	1	323001	231035	107039	149264	143315	72244.1	93691.6	46828.7
CPD-68	1-aminocyclopropane-1-carboxylate	1.72939	101.049	C4 H7 N O2	1.37352e+06	133603	68562.9	83452.4	67645.5	103562	70624.5	85176.7	975768	46588.2	101762	65428.8	55966.9	57209.8	68879.4	63427.5	20303.3	28407.7	60176.2	400240	184701	483374	154469	11018.6	45966.8	76689.8	25888.5	16681.2	31483	83336.3	1	1	1	1	1	1	25754.6	1	29065.5	63775.4
CPD0-1104	azetidine-2-carboxylate	1.72939	101.049	C4 H7 N O2	1.37352e+06	133603	68562.9	83452.4	67645.5	103562	70624.5	85176.7	975768	46588.2	101762	65428.8	55966.9	57209.8	68879.4	63427.5	20303.3	28407.7	60176.2	400240	184701	483374	154469	11018.6	45966.8	76689.8	25888.5	16681.2	31483	83336.3	1	1	1	1	1	1	25754.6	1	29065.5	63775.4
BUTYRIC_ACID	butanoate	1.73	87.0427	C4 H7 O2	84720.1	34275.5	65122.5	64108.7	50217.6	119924	91590.7	87432.4	77238	74091.6	130102	74975.6	96847.4	107225	94132.9	89798.9	91373.8	86091.4	62995.4	80506.4	1	1	1	1	1	1	1	1	64964.2	13718.8	22130.2	1	43077.3	1	1	1	1	1	1	1
ISOBUTYRATE	isobutanoate	1.73	87.0427	C4 H7 O2	84720.1	34275.5	65122.5	64108.7	50217.6	119924	91590.7	87432.4	77238	74091.6	130102	74975.6	96847.4	107225	94132.9	89798.9	91373.8	86091.4	62995.4	80506.4	1	1	1	1	1	1	1	1	64964.2	13718.8	22130.2	1	43077.3	1	1	1	1	1	1	1
CPD-578	urea-1-carboxylate	1.73	103.017	C2 H3 N2 O3	84720.1	34275.5	65122.5	64108.7	50217.6	119924	91590.7	87432.4	77238	74091.6	130102	74975.6	96847.4	107225	94132.9	89798.9	91373.8	86091.4	62995.4	80506.4	1	1	1	1	1	1	1	1	64964.2	13718.8	22130.2	1	43077.3	1	1	1	1	1	1	1
CPD-10470	dimethylsulfonio-2-hydroxybutanoate	1.73	164.054	C6 H12 O3 S	27327.8	1	28794.7	12441.2	1	18265	20074.8	11284	13745.6	11728.4	22646.4	1	14349.4	11933.4	17856.7	13734.5	1	15111	11876.7	1	1	1	1	1	1	1	40605.5	36847.4	49618.3	46517.3	59096.8	1	1	47952.7	33719.1	80199.7	59557.9	38156.9	56705.1	1
L-CYSTEATE	L-cysteate	1.73	167.995	C3 H6 N O5 S	127950	116370	167911	97510	133679	207392	205453	172544	172808	168201	183878	173740	168303	258928	222457	127920	234644	213452	170654	147545	12264.7	1	1	1	1	72249.1	43789.7	1	126761	71969.4	74254.1	18453.2	94459.3	1	1	40523.5	55742.7	42146.6	36209.7	67043.4
THIDIAZURON	thidiazuron	1.73	220.041	C9 H8 N4 O S	85175.9	38864	53124.8	28089.4	24381.7	31371.4	22463.3	19311.2	14976	11846.3	24964.8	1	1	1	1	1	1	1	1	1	1	1	1	1	1	1	1	1	1	1	1	1	1	1	1	1	1	1	1	1
ALIZARIN	alizarin	1.73	240.037	C14 H8 O4	239318	156496	237036	204391	209680	327065	272210	333743	242738	281637	265678	321233	312710	381995	203615	270612	302043	245355	230408	233591	1	1	23877.5	1	1	43711.1	38325.7	1	136354	34172.2	74481.5	50917.3	112567	1	32250	28789.8	28723.8	26707.9	41868	70474.3
CPD-20039	(3R,4R)-7,2,4,2'-tetrahydroxy-4',5'-methylenedioxyisoflav-3-ene	1.73	318.067	C16 H14 O7	18754	1	1	1	1	13670.2	13710.5	11661	1	1	28880.4	1	13732.2	19845.7	14235.4	13907.1	1	11126.3	1	14178.6	1	1	1	1	1	1	1	1	1	1	1	1	1	1	1	1	1	1	1	1
XANTHOSINE-5-PHOSPHATE	XMP	1.73	362.035	C10 H11 N4 O9 P	16185	1	1	1	1	16047.3	15607.7	14936.1	17969.3	13319.7	23974.1	19989.7	24778.1	23810.4	15514.4	15534	15497	13834.3	11533.8	13809.5	1	1	1	1	1	1	1	1	1	1	1	1	1	1	1	1	1	1	1	1
CPD-9428	conhydrine	1.73	144.135	C8 H18 N O	1	29412.5	12036.3	1	1	1	10437.6	1	12166.5	1	85184.3	1	1	1	10803.6	1	11844.9	106528	12516.6	11121.8	1	1	1	1	1	1	1	1	1	1	1	1	1	1	1	1	1	1	1	1
CPD-9423	8-aminooctan-4-one	1.73	144.135	C8 H18 N O	1	29412.5	12036.3	1	1	1	10437.6	1	12166.5	1	85184.3	1	1	1	10803.6	1	11844.9	106528	12516.6	11121.8	1	1	1	1	1	1	1	1	1	1	1	1	1	1	1	1	1	1	1	1
CPD-14514	pseudo-conhydrine	1.73	144.135	C8 H18 N O	1	29412.5	12036.3	1	1	1	10437.6	1	12166.5	1	85184.3	1	1	1	10803.6	1	11844.9	106528	12516.6	11121.8	1	1	1	1	1	1	1	1	1	1	1	1	1	1	1	1	1	1	1	1
CPD-14511	conhydrine	1.73	144.135	C8 H18 N O	1	29412.5	12036.3	1	1	1	10437.6	1	12166.5	1	85184.3	1	1	1	10803.6	1	11844.9	106528	12516.6	11121.8	1	1	1	1	1	1	1	1	1	1	1	1	1	1	1	1	1	1	1	1
D-ERYTHRO-IMIDAZOLE-GLYCEROL-P	D-erythro-imidazole-glycerol-phosphate	1.73	236.017	C6 H9 N2 O6 P	83732.6	32945.6	38038.8	26078.7	22243.2	32413.2	31937.9	22442.5	22989.6	19263.8	36369.7	12791.6	15006	20386.2	19196.5	18838.8	12124.6	12538.4	1	10920.7	1	1	1	1	1	1	1	1	1	1	1	1	1	1	1	1	1	1	1	1
CPD-9642	dioxindole-3-acetyl-3-O-beta-glucose	1.73	368.101	C16 H18 N O9	1	1	1	1	1	1	1	1	1	1	1	1	1	1	1	1	1	1	1	1	1	1	1	1	1	27346	12878.5	1	12437.9	23354.6	1	1	12469.3	1	1	18529	17017.2	19570.5	11433.7	18973.6
7-HYDROXY-2-OXINDOLE-3-ACETIC-ACID-GLUCO	7-hydroxy-2-oxindole-3-acetate glucoside	1.73	368.101	C16 H18 N O9	1	1	1	1	1	1	1	1	1	1	1	1	1	1	1	1	1	1	1	1	1	1	1	1	1	27346	12878.5	1	12437.9	23354.6	1	1	12469.3	1	1	18529	17017.2	19570.5	11433.7	18973.6
CPD-1862	desulfoglucobrassicin	1.73	368.101	C16 H20 N2 O6 S	1	1	1	1	1	1	1	1	1	1	1	1	1	1	1	1	1	1	1	1	1	1	1	1	1	27346	12878.5	1	12437.9	23354.6	1	1	12469.3	1	1	18529	17017.2	19570.5	11433.7	18973.6
SS-DIMETHYL-BETA-PROPIOTHETIN	dimethylsulfoniopropanoate	1.74	134.036	C5 H10 O2 S	149800	77023.6	60688.3	50753.5	34228.2	53005.2	36422.8	35186.8	28781	34294.5	42358.2	28846.2	33511.7	27529.2	24587.7	26754.1	24585.9	1	1	17673.9	1	1	1	1	1	1	1	1	1	1	1	1	1	1	1	1	1	1	1	1
2-KETO-6-AMINO-CAPROATE	6-amino-2-oxohexanoate	1.74	145.072	C6 H11 N O3	33071.4	13178	1	1	11063.4	1	1	1	12596.9	1	1	1	1	1	1	16941.8	1	1	1	11657.5	1	1	1	1	1	1	1	1	1	1	1	1	1	1	1	1	1	1	1	1
ALLYSINE	(S)-2-amino-6-oxohexanoate	1.74	145.072	C6 H11 N O3	33071.4	13178	1	1	11063.4	1	1	1	12596.9	1	1	1	1	1	1	16941.8	1	1	1	11657.5	1	1	1	1	1	1	1	1	1	1	1	1	1	1	1	1	1	1	1	1
CPD-8913	3-(aminomethyl)indole	1.74	147.09	C9 H11 N2	10828.6	19206.4	1	1	1	1	1	1	1	1	19316.5	10642.4	30640	1	1	1	1	1	1	22761.1	1	1	1	1	1	1	1	1	21089.4	1	12321.4	1	17809.7	1	1	1	1	1	1	1
PYRIDOXINE	pyridoxine	1.74	169.072	C8 H11 N O3	10828.6	19206.4	1	1	1	1	1	1	1	1	19316.5	10642.4	30640	1	1	1	1	1	1	22761.1	1	1	1	1	1	1	1	1	21089.4	1	12321.4	1	17809.7	1	1	1	1	1	1	1
CPD-8094	(2Z)-3-(3,4-dioxocyclohexa-1,5-dien-1-yl)prop-2-enoate	1.74	177.022	C9 H5 O4	66880.9	44449.7	34385.9	13753.2	11487.5	1	19950.5	13573.4	16190.2	12949.4	24964.5	12905.5	1	14383.6	22693.2	15017.8	20438.3	23280.9	20281.2	21757.5	1	1	1	1	1	1	1	1	13188.8	1	1	1	1	1	1	1	1	1	1	1
AMINO-ETCETERA-PYRIDIN-1-YL-PROPANOATE	L-mimosine	1.74	197.061	C8 H9 N2 O4	1	1	29248.7	22495.3	22122.5	38144.8	33846.1	17802.1	1	23968.3	1	1	1	34217	1	1	16553.9	1	1	1	1	1	1	1	1	1	1	1	1	20466.6	17415.3	1	12931.9	1	1	24767.1	1	1	18691.9	1
CPD-8131	2-naphthol	1.74	144.057	C10 H8 O	18509.4	33762.5	22397.3	23701.4	21455.1	18883.8	13771	20942.6	20637.4	22960	18722.9	28895.6	22184.7	12967.7	21131.6	18413.3	30650.2	22579.4	28566.6	21528.9	1	1	1	1	1	1	1	1	23603.8	1	1	1	1	1	1	1	1	1	1	1
NAPHTHOL	1-naphthol	1.74	144.057	C10 H8 O	18509.4	33762.5	22397.3	23701.4	21455.1	18883.8	13771	20942.6	20637.4	22960	18722.9	28895.6	22184.7	12967.7	21131.6	18413.3	30650.2	22579.4	28566.6	21528.9	1	1	1	1	1	1	1	1	23603.8	1	1	1	1	1	1	1	1	1	1	1
CPD-9020	tetrahydropteroate	1.74	315.127	C14 H15 N6 O3	25580.2	29441.8	19288.1	28833.4	19926.8	1	21449.7	17164.3	24898.9	22683.2	17432.9	24698.1	18022.7	1	17430.3	21608.9	36644	26292.6	30673.9	37167	1	1	1	1	1	1	1	1	21354	1	24846	1	1	1	1	1	1	1	1	1
CPD-10527	3,7-dimethylquercetagetin	1.74	346.063	C17 H14 O8	71847	33859.8	35679	18399.3	12678.4	36483.8	28926	33385.5	34703.9	30031.3	41201.3	30446.5	37235.1	35480.8	25789.6	21268.4	20919.9	13834.3	11533.8	13809.5	1	1	1	1	1	1	1	1	1	1	1	1	1	1	1	1	1	1	1	1
CPD-14934	7,4'-dimethylmyricetin	1.74	346.063	C17 H14 O8	71847	33859.8	35679	18399.3	12678.4	36483.8	28926	33385.5	34703.9	30031.3	41201.3	30446.5	37235.1	35480.8	25789.6	21268.4	20919.9	13834.3	11533.8	13809.5	1	1	1	1	1	1	1	1	1	1	1	1	1	1	1	1	1	1	1	1
CPD-14942	3,7-dimethylmyricetin	1.74	346.063	C17 H14 O8	71847	33859.8	35679	18399.3	12678.4	36483.8	28926	33385.5	34703.9	30031.3	41201.3	30446.5	37235.1	35480.8	25789.6	21268.4	20919.9	13834.3	11533.8	13809.5	1	1	1	1	1	1	1	1	1	1	1	1	1	1	1	1	1	1	1	1
CPD-5542	4-vinylpyridine	1.74	105.059	C7 H7 N	47305.1	19024.9	12463.8	1	1	1	1	1	1	1	1	1	1	1	1	1	1	1	1	1	1	1	1	1	1	1	1	1	1	1	1	1	1	1	1	1	1	1	1	1
BENZOATE	benzoate	1.74	121.033	C7 H5 O2	47305.1	19024.9	12463.8	1	1	1	1	1	1	1	1	1	1	1	1	1	1	1	1	1	1	1	1	1	1	1	1	1	1	1	1	1	1	1	1	1	1	1	1	1
CPD-10447	2-hydroxylamino-4,6-dinitrotoluene	1.74	213.039	C7 H7 N3 O5	25590.6	13453.3	29248.7	22495.3	20749.8	29092.2	33846.1	33949.7	25341.3	26076.1	34858	26300.3	26544.9	29038.3	36003.5	19394.7	27286.7	25614.8	22992.8	16430.7	1	1	1	1	1	1	1	1	18021.2	1	1	1	12708.9	1	1	1	1	1	1	1
CPD-10457	4-hydroxylamino-2,6-dinitrotoluene	1.74	213.039	C7 H7 N3 O5	25590.6	13453.3	29248.7	22495.3	20749.8	29092.2	33846.1	33949.7	25341.3	26076.1	34858	26300.3	26544.9	29038.3	36003.5	19394.7	27286.7	25614.8	22992.8	16430.7	1	1	1	1	1	1	1	1	18021.2	1	1	1	12708.9	1	1	1	1	1	1	1
CAFFEOYLQUINATE	trans-5-O-caffeoyl-D-quinate	1.74	353.083	C16 H17 O9	25580.2	29441.8	19288.1	28833.4	19926.8	44347.1	21449.7	17164.3	24898.9	22683.2	17432.9	24698.1	18022.7	34984.9	17430.3	21608.9	36644	26292.6	30673.9	37167	1	1	1	1	1	1	1	1	21354	1	24846	1	1	1	1	1	1	1	1	1
L-DIHYDROXY-PHENYLALANINE	L-dopa	1.74	197.065	C9 H11 N O4	25590.6	13453.3	17469.4	16273.6	14486.5	1	27054.6	33949.7	25341.3	26076.1	34858	26300.3	26544.9	21457.6	29430	19394.7	27286.7	25614.8	22992.8	16430.7	1	1	1	1	1	1	1	1	18021.2	20466.6	1	1	12708.9	1	1	18015.3	1	1	18691.9	28994.1
CPD-7099	cycloheximide	1.74	281.158	C15 H23 N O4	156703	1	1	1	1	1	1	1	158333	1	296576	93992.9	94172.6	1	191190	185578	148686	1	1	1	84120.4	10957.4	85887.6	132019	1	280508	178481	40427	264372	284746	296147	153273	341808	132939	84539.4	1	237635	1	224804	109785
CPD-248	2-formylaminobenzaldehyde	1.74	149.048	C8 H7 N O2	121181	112062	71955.8	49606.3	77962.9	54480.8	75894.4	43501	54179.4	17570	78700.8	41445.5	37604.6	86711.8	46511.2	62988.7	41933.4	42932.9	34947.1	50700	28975.2	38771.7	31977.8	11748.7	94425.4	87786.6	164890	99978.3	138356	168487	10486.6	49445.5	80440.1	15946.3	122645	182430	114468	217694	174546	141336
CPD-648	(S)-4-hydroxymandelonitrile	1.74	149.048	C8 H7 N O2	121181	112062	71955.8	49606.3	77962.9	54480.8	75894.4	43501	54179.4	17570	78700.8	41445.5	37604.6	86711.8	46511.2	62988.7	41933.4	42932.9	34947.1	50700	28975.2	38771.7	31977.8	11748.7	94425.4	87786.6	164890	99978.3	138356	168487	10486.6	49445.5	80440.1	15946.3	122645	182430	114468	217694	174546	141336
CPD-12889	p-hydroxymandelonitrile	1.74	149.048	C8 H7 N O2	121181	112062	71955.8	49606.3	77962.9	54480.8	75894.4	43501	54179.4	17570	78700.8	41445.5	37604.6	86711.8	46511.2	62988.7	41933.4	42932.9	34947.1	50700	28975.2	38771.7	31977.8	11748.7	94425.4	87786.6	164890	99978.3	138356	168487	10486.6	49445.5	80440.1	15946.3	122645	182430	114468	217694	174546	141336
CPD-6362	3-hydroxyindolin-2-one	1.74	149.048	C8 H7 N O2	121181	112062	71955.8	49606.3	77962.9	54480.8	75894.4	43501	54179.4	17570	78700.8	41445.5	37604.6	86711.8	46511.2	62988.7	41933.4	42932.9	34947.1	50700	28975.2	38771.7	31977.8	11748.7	94425.4	87786.6	164890	99978.3	138356	168487	10486.6	49445.5	80440.1	15946.3	122645	182430	114468	217694	174546	141336
CPD-14590	(R)-4-hydroxymandelonitrile	1.74	149.048	C8 H7 N O2	121181	112062	71955.8	49606.3	77962.9	54480.8	75894.4	43501	54179.4	17570	78700.8	41445.5	37604.6	86711.8	46511.2	62988.7	41933.4	42932.9	34947.1	50700	28975.2	38771.7	31977.8	11748.7	94425.4	87786.6	164890	99978.3	138356	168487	10486.6	49445.5	80440.1	15946.3	122645	182430	114468	217694	174546	141336
DIHYDROXYINDOLE	5,6-dihydroxyindole	1.74	149.048	C8 H7 N O2	121181	112062	71955.8	49606.3	77962.9	54480.8	75894.4	43501	54179.4	17570	78700.8	41445.5	37604.6	86711.8	46511.2	62988.7	41933.4	42932.9	34947.1	50700	28975.2	38771.7	31977.8	11748.7	94425.4	87786.6	164890	99978.3	138356	168487	10486.6	49445.5	80440.1	15946.3	122645	182430	114468	217694	174546	141336
PENTAHYDROXYCYCLOHEXANONE	2D-5-O-methyl-2,3,5/4,6-pentahydroxycyclohexanone	1.74	192.06	C7 H12 O6	534688	607420	570162	498898	553318	670440	548936	678436	494415	595781	555509	596724	453643	483541	591946	409417	442404	396047	426445	387024	285709	257396	403948	258852	295319	551393	456051	293015	713042	492072	551241	529820	558655	259030	447570	458132	445530	427904	403534	456128
CPDQT-29	8-(methylsulfanyl)-2-oxooctanoate	1.74	203.077	C9 H15 O3 S	108399	50100.4	51183.6	41829.8	35638.3	47858.2	45958.2	49162.8	34162.6	48372.3	43372.5	42557	23542.7	37346.3	49649.6	44419.2	29068.1	22293.8	33436.6	32000.2	51720.9	47091.9	48382.6	55282	71632.6	83117.2	82784	61669.2	66666.7	84056.9	55098.8	59206	52077.4	55665.2	50239.9	66076.2	60496.6	65885.8	53443	55091.8
CPD-7561	artemisinin	1.74	282.142	C15 H22 O5	187326	187648	160681	188560	168726	142686	187411	174155	180816	168431	184023	177004	141043	194498	214769	179885	170528	165796	162250	183263	226370	147029	252120	247346	291049	336667	376543	202866	315408	396931	285129	218032	314349	282959	228587	276150	284292	312711	277049	302820
CPD-12237	4-coumaroyl-3-hydroxyagmatine	1.74	293.167	C14 H21 N4 O3	311339	335950	300659	285219	257591	255418	324357	213076	533961	232233	453186	341346	407951	470303	355051	557582	439749	454657	446712	1.31789e+06	245692	56667.4	318881	284804	272843	427382	338464	238882	1.02645e+06	516483	530702	349311	520375	319717	207891	342367	463219	686914	361320	488517
CPD0-1401	5'-(aminoiminomethyl)amino-5'-deoxyadenosine	1.74	309.141	C11 H17 N8 O3	311339	335950	300659	285219	257591	255418	324357	213076	533961	232233	453186	341346	407951	470303	355051	484509	439749	454657	446712	1.31789e+06	245692	158545	318881	284804	272843	427382	338464	238882	1.02645e+06	516483	530702	349311	520375	319717	207891	342367	463219	686914	361320	488517
S-9-23-DIHYDROXYPROPYL-ADENI	(S)-9-(2,3-dihydroxypropyl)-adenine	1.74	209.087	C8 H11 N5 O2	103187	125478	102649	105968	106496	130472	104003	137572	92734	114841	1	120091	82424.6	98408.4	115996	84048.4	91008.2	77714.3	85697.6	69201.8	79048.8	59946.2	96115.1	59003.4	62311.6	124494	98261.8	61787.8	152864	105764	114006	98275	108298	52625.4	86698.3	93592.7	93852.2	79181.6	53640.2	64676.2
CPD-9300	S-ethyl-L-cysteine	1.74	149.048	C5 H11 N O2 S	121181	112062	71955.8	65953.4	1	84653.3	75894.4	60731.5	74778.8	45687.6	90899.5	12793	1	102515	46511.2	78400	41933.4	68080.3	34947.1	50700	28975.2	19043	31977.8	38027.8	97234.6	87786.6	76687.9	13162.4	65341.9	75865.5	1	12341.3	80440.1	15946.3	21875	50267.6	38614.5	71205.3	10838.8	36256.8
CPD-12389	1-(methylsulfanyl)-4-aci-nitrobutane	1.74	149.048	C5 H11 N O2 S	121181	112062	71955.8	65953.4	1	84653.3	75894.4	60731.5	74778.8	45687.6	90899.5	12793	1	102515	46511.2	78400	41933.4	68080.3	34947.1	50700	28975.2	19043	31977.8	38027.8	97234.6	87786.6	76687.9	13162.4	65341.9	75865.5	1	12341.3	80440.1	15946.3	21875	50267.6	38614.5	71205.3	10838.8	36256.8
MET	L-methionine	1.74	149.048	C5 H11 N O2 S	121181	112062	71955.8	65953.4	1	84653.3	75894.4	60731.5	74778.8	45687.6	90899.5	12793	1	102515	46511.2	78400	41933.4	68080.3	34947.1	50700	28975.2	19043	31977.8	38027.8	97234.6	87786.6	76687.9	13162.4	65341.9	75865.5	1	12341.3	80440.1	15946.3	21875	50267.6	38614.5	71205.3	10838.8	36256.8
CPD-9954	pseudoephedrine	1.74	165.119	C10 H15 N O	302978	215010	121160	75899	41357.8	47858.2	51564.2	54613.3	46902.1	62590.4	49556.7	48303.8	23542.7	43256.3	63278.5	44419.2	29068.1	22293.8	33436.6	32000.2	63549.8	52605.9	54770	62468	85205.2	98031.5	104890	67345.6	81353.1	109847	68292.9	1	58840.6	1	56294.6	88360.9	72015.3	86823.6	59241.1	67016.1
DINITROPHENYLHYDRAZINE	dinitrophenylhydrazine	1.74	198.037	C6 H6 N4 O4	101478	59532.6	74269.5	69149.8	13872.9	136630	19687.1	268024	19865.2	83163.6	16946.2	116385	252775	20672	13059.3	16153.7	53882.4	20157	26545.4	20030.3	17233.9	1	32347.5	1	1	36722.3	36613.6	1	31845.4	41962	30709.3	18276.1	29619.8	13600.2	49051.3	37782.5	33607.2	32752.6	93209.2	31704.3
CPD-7147	6-(4-methyl-2-oxopentyl)-4-hydroxy-2-pyrone	1.74	209.087	C11 H13 O4	1	1	102649	105968	106496	130472	104003	137572	92734	114841	98190	120091	82424.6	98408.4	1	84048.4	91008.2	77714.3	85697.6	69201.8	79048.8	59946.2	124822	59003.4	1	160913	103648	1	221766	133139	172743	144954	146832	10772.8	116111	141302	129617	136275	100013	102285
4-METHYL-UMBELLIFERYL-PHOSPHATE	4-methyl-umbelliferyl phosphate	1.74564	253.994	C10 H7 O6 P	140813	38897.2	144174	94552.4	67437.8	31218.3	153947	25005.1	147107	135735	117696	50807.3	132358	82218	46433.8	180056	83366	173453	93119.6	123947	20874.3	13482.7	55394	29566.2	12177.7	19386.7	26838.1	28008	112589	86112	147786	129008	126071	18159.7	1	33711.9	27201.8	23155.4	28298.9	141451
ETHYLACETATE	ethyl acetate	1.75	88.0536	C4 H8 O2	58714.9	60982.1	55051.3	46080.5	46089.5	48654.6	43371.9	49863.9	33218	37845.2	34868.3	34836.9	30396.1	34828.6	42592.5	31321.6	29366.9	22427.6	23209.4	30348.2	21177.4	1	32533.6	23830.5	33766.5	37135.9	37542.3	31780	54497.7	43282.5	40752.5	43141.2	33077.9	25497.8	36452.1	37480.6	36795.7	44570.3	39867.8	34703.1
CPD0-1682	dioxane	1.75	88.0536	C4 H8 O2	58714.9	60982.1	55051.3	46080.5	46089.5	48654.6	43371.9	49863.9	33218	37845.2	34868.3	34836.9	30396.1	34828.6	42592.5	31321.6	29366.9	22427.6	23209.4	30348.2	21177.4	1	32533.6	23830.5	33766.5	37135.9	37542.3	31780	54497.7	43282.5	40752.5	43141.2	33077.9	25497.8	36452.1	37480.6	36795.7	44570.3	39867.8	34703.1
CPD-5602	N-dimethylethanolamine	1.75	90.0897	C4 H12 N O	415757	184928	273230	243010	125639	111634	106971	121319	105468	93136.2	93145.3	83069.1	73175.3	77094.4	88745.3	65449.6	62713.6	50241.5	61363.5	58583.7	60795.7	65598.8	73010.8	56963.2	68646.2	66448.6	70146.4	58613.3	86067.9	71289.4	69414.9	68496.5	66505.1	61684.8	61303.2	78071.7	70011.2	69141.8	59477.6	48638.5
CATECHOL	catechol	1.75	110.035	C6 H6 O2	82326	60982.1	55051.3	46080.5	46089.5	48654.6	43371.9	49863.9	33218	37845.2	34868.3	34836.9	30396.1	34828.6	42592.5	31321.6	29366.9	22427.6	23209.4	30348.2	21177.4	20513	32533.6	23830.5	33766.5	37135.9	37542.3	31780	54497.7	43282.5	40752.5	43141.2	33077.9	25497.8	36452.1	37480.6	36795.7	44570.3	39867.8	34703.1
NUKED-PENTOSE-RING	nt-pentose-ring	1.75	134.058	C5 H10 O4	25455.6	23408.5	19246.7	19043.3	12951.4	21441.3	12927	19724	18027.5	19191.8	19139.3	19352.4	1	16859.1	13639.4	11878.9	10724.8	10364.8	10796.2	11505.4	1	1	11218.4	1	12281.5	19952.6	18682.3	11149.8	29139.3	21294	19671.3	20085	25252.1	18595.4	17772.3	19670.4	11345.4	13720	33307.3	45263.1
2-AMINO-4-CARBOXYPYRIMIDINE	2-amino-4-carboxypyrimidine	1.75	138.03	C5 H4 N3 O2	59929.2	46394.3	29406.6	22831.3	29215.7	30542.3	27483.8	33475.3	21603.3	23796.1	28571.6	28665.8	18367.7	19904.6	24609.7	17727.8	13624.8	18419.8	13713.4	12648.1	11463.8	1	21796.3	18201.3	21874.3	25656	21675.1	20304.1	28594.7	23948.7	29421.3	29667.6	22898.9	11370.9	23826.9	23169.4	20593	26534.5	19212.8	21708.9
CPD-7616	3,4-dihydroxybenzaldehyde	1.75	138.03	C7 H6 O3	82818.4	55518.7	29406.6	22831.3	29215.7	30542.3	27483.8	33475.3	21603.3	23796.1	28571.6	28665.8	18367.7	19904.6	24609.7	17727.8	13624.8	18419.8	13713.4	12648.1	11463.8	1	21796.3	18201.3	21874.3	25656	21675.1	20304.1	28594.7	23948.7	29421.3	29667.6	22898.9	11370.9	23826.9	23169.4	20593	26534.5	19212.8	21708.9
CPDQT-405	(E)-7-(methyltsulfanyl)heptanal oxime	1.75	175.107	C8 H17 N O S	73461.8	17683.5	31579.3	29065.9	32290.4	115785	32106.7	118514	1	17111.6	87237.2	85377.9	109595	74276.6	41784.2	24217.7	1	16100.2	21007.2	1	1	1	15854.4	1	1	1	1	1	11269	1	52984.9	39198.7	35859.4	1	1	1	1	1	1	1
N-METHYLARGININE	L-N6-methyl-L-arginine	1.75	189.142	C7 H17 N4 O2	1	1	1	1	1	1	1	1	11174.8	12620.4	1	11581	1	13199.6	14091.9	11317.7	11751.6	1	17330.7	1	11734.2	1	1	1	1	1	1	1	1	1	1	1	1	1	1	1	1	1	1	1
HOMOARGININE	L-homoarginine	1.75	189.142	C7 H17 N4 O2	1	1	1	1	1	1	1	1	11174.8	12620.4	1	11581	1	13199.6	14091.9	11317.7	11751.6	1	17330.7	1	11734.2	1	1	1	1	1	1	1	1	1	1	1	1	1	1	1	1	1	1	1
CPD-17703	coniferyl alcohol 9-methyl ester	1.75	194.098	C11 H14 O3	478874	554045	687322	640364	627075	713124	606450	848889	589648	697361	614901	674125	481013	630115	736376	517665	495945	450052	478934	497285	722153	791114	1.04147e+06	731624	908057	1.01371e+06	1.03665e+06	884266	1	990715	993395	1.10919e+06	817831	753765	1.1021e+06	1195962	1130354	1	1.09993e+06	942610
CPD-12401	1-(methylsulfanyl)-8-aci-nitrooctane	1.75	205.116	C9 H19 N O2 S	11997.9	11586.7	18635.1	12367.7	13234.1	20262	12368.7	20279	11174.8	12620.4	1	11581	1	13199.6	14091.9	11317.7	11751.6	1	17330.7	1	11734.2	1	1	1	1	14202.4	25013.2	1	20123.2	18856.9	16888.1	1	1	1	1	11863.6	13497.9	1	1	1
CPDQT-349	L-tetrahomomethionine	1.75	205.116	C9 H19 N O2 S	11997.9	11586.7	18635.1	12367.7	13234.1	20262	12368.7	20279	11174.8	12620.4	1	11581	1	13199.6	14091.9	11317.7	11751.6	1	17330.7	1	11734.2	1	1	1	1	14202.4	25013.2	1	20123.2	18856.9	16888.1	1	1	1	1	11863.6	13497.9	1	1	1
CPD-9192	9,10-phenanthroquinone	1.75	210.072	C14 H10 O2	1.05576e+06	1.2185e+06	1.6334e+06	1.25715e+06	1.45138e+06	1.62334e+06	1432999	1.6453e+06	1.23642e+06	1.49843e+06	1.17499e+06	1.35238e+06	1.08666e+06	1.2898e+06	1.50276e+06	1.11784e+06	1.10756e+06	1056104	1.14278e+06	1.04216e+06	999802	1.06017e+06	1403967	991737	1.11958e+06	1.4276e+06	1482805	1.19626e+06	1.71159e+06	1.47385e+06	1.3458e+06	1.58059e+06	1.17194e+06	1.04992e+06	1.47196e+06	1.64501e+06	1561982	1482779	1.46599e+06	1322181
CPD0-1242	thiolactomycin	1.75	210.072	C11 H14 O2 S	1.29714e+06	1.39513e+06	1.64546e+06	1.25715e+06	1.45138e+06	1.61323e+06	1432999	1.6453e+06	1.27901e+06	1.49843e+06	1.14658e+06	1.35238e+06	1.04312e+06	1.2898e+06	1.50276e+06	1.11784e+06	1.10756e+06	1.00654e+06	1.14278e+06	1.04216e+06	999802	1.06017e+06	1403967	991737	1.11958e+06	1.4276e+06	1482805	1.19626e+06	1.71159e+06	1.47385e+06	1.3458e+06	1.58059e+06	1.17194e+06	1.04992e+06	1.47196e+06	1.64501e+06	1561982	1482779	1.46599e+06	1322181
CPD-12507	O(2),1,9-trimethylurate	1.75	210.072	C8 H10 N4 O3	1.29714e+06	1.39513e+06	1.65389e+06	1.25715e+06	1.45507e+06	1.62536e+06	1.39086e+06	1.6453e+06	1301190	1.49843e+06	1.17268e+06	1.35238e+06	195219	1.2898e+06	1.50276e+06	1.11784e+06	1.10756e+06	1.00654e+06	1.14278e+06	1.04216e+06	999802	62618.9	1403967	991737	91452.5	1.4276e+06	1482805	1.19626e+06	1.71159e+06	1.47385e+06	1.3458e+06	1.58059e+06	1.17194e+06	1.04992e+06	1.47196e+06	1.64501e+06	1561982	1482779	1.46599e+06	1322181
CPD-12480	1,3,7-trimethylurate	1.75	210.072	C8 H10 N4 O3	1.29714e+06	1.39513e+06	1.65389e+06	1.25715e+06	1.45507e+06	1.62536e+06	1.39086e+06	1.6453e+06	1301190	1.49843e+06	1.17268e+06	1.35238e+06	195219	1.2898e+06	1.50276e+06	1.11784e+06	1.10756e+06	1.00654e+06	1.14278e+06	1.04216e+06	999802	62618.9	1403967	991737	91452.5	1.4276e+06	1482805	1.19626e+06	1.71159e+06	1.47385e+06	1.3458e+06	1.58059e+06	1.17194e+06	1.04992e+06	1.47196e+06	1.64501e+06	1561982	1482779	1.46599e+06	1322181
13-DIHYDROXY-N-METHYLACRIDONE	1,3-dihydroxy-N-methylacridone	1.75	241.077	C14 H11 N O3	88318.9	83237.1	31016.2	99813.7	86016.8	118134	99879	124221	135566	120466	124264	116633	140951	169130	145733	164432	132968	135001	127099	140825	145700	112505	146357	151402	156774	220970	196677	127199	241931	185240	223970	146379	189472	177184	142597	207644	187005	198788	114535	116855
13-HYDROXYLUPININE	13-hydroxylupanine	1.75	265.183	C15 H25 N2 O2	156703	134924	42815.6	5635.37	94034	186860	146255	118003	158333	103269	296576	93992.9	94172.6	200557	191190	185578	86144.5	120644	53944.2	54506.9	84120.4	10957.4	85887.6	132019	204483	280508	178481	40427	91719.5	284746	181544	153273	341808	132939	84539.4	91504.2	237635	104739	224804	109785
CPD-8937	cinnamoylserotonin	1.75	306.136	C19 H18 N2 O2	223278	262614	197225	269324	236587	88208.4	208999	116855	201545	99558.2	91358.3	135094	98968	1	204713	214022	208255	194289	208994	218395	39387.7	1	19348.8	1	1	100845	81190.7	1	176796	87716.9	155699	47483.2	80640.5	1	27384.7	40794.7	55908.4	78450.5	29102.6	103628
CPD-15477	salvigenin	1.75	328.105	C18 H16 O6	1	1	1	1	1	43502.9	1	46250	37165.9	37426.5	39354.6	32922.4	32767.8	33536.1	42971.7	35753.7	32869.6	30576.7	30581.3	1	1	1	1	1	1	14280	11960.4	1	1	1	21352.5	1	19950.7	1	1	1	1	1	1	1
CPD-9533	9-demethylmunduserone	1.75	328.105	C18 H16 O6	1	1	1	1	1	43502.9	1	46250	37165.9	37426.5	39354.6	32922.4	32767.8	33536.1	42971.7	35753.7	32869.6	30576.7	30581.3	1	1	1	1	1	1	14280	11960.4	1	1	1	21352.5	1	19950.7	1	1	1	1	1	1	1
CPD-9532	7-hydroxy-2',4',5'-trimethoxyisoflavone	1.75	328.105	C18 H16 O6	1	1	1	1	1	43502.9	1	46250	37165.9	37426.5	39354.6	32922.4	32767.8	33536.1	42971.7	35753.7	32869.6	30576.7	30581.3	1	1	1	1	1	1	14280	11960.4	1	1	1	21352.5	1	19950.7	1	1	1	1	1	1	1
CPD-9622	robustaquinone H	1.75	344.089	C18 H16 O7	349343	354864	236838	234491	317198	61442.2	292017	217142	282455	52635.7	182714	198635	179230	183389	225036	282504	270481	261221	157955	272571	39387.7	1	19348.8	1	1	132569	112953	1	222855	111369	183781	65344.8	126708	1	32627.3	52392.6	73438.7	83932.9	40966.4	137822
CPD-15476	8-hydroxy-salvigenin	1.75	344.089	C18 H16 O7	349343	354864	236838	234491	317198	61442.2	292017	217142	282455	52635.7	182714	198635	179230	183389	225036	282504	270481	261221	157955	272571	39387.7	1	19348.8	1	1	132569	112953	1	222855	111369	183781	65344.8	126708	1	32627.3	52392.6	73438.7	83932.9	40966.4	137822
CPD-15468	nevadensin	1.75	344.089	C18 H16 O7	349343	354864	236838	234491	317198	61442.2	292017	217142	282455	52635.7	182714	198635	179230	183389	225036	282504	270481	261221	157955	272571	39387.7	1	19348.8	1	1	132569	112953	1	222855	111369	183781	65344.8	126708	1	32627.3	52392.6	73438.7	83932.9	40966.4	137822
CPD-9632	1,4-dihydroxy-6,7,8-trimethoxy-2-methylanthraquinone	1.75	344.089	C18 H16 O7	349343	354864	236838	234491	317198	61442.2	292017	217142	282455	52635.7	182714	198635	179230	183389	225036	282504	270481	261221	157955	272571	39387.7	1	19348.8	1	1	132569	112953	1	222855	111369	183781	65344.8	126708	1	32627.3	52392.6	73438.7	83932.9	40966.4	137822
CPD-10510	3,7,4'-trimethylquercetin	1.75	344.089	C18 H16 O7	349343	354864	236838	234491	317198	61442.2	292017	217142	282455	52635.7	182714	198635	179230	183389	225036	282504	270481	261221	157955	272571	39387.7	1	19348.8	1	1	132569	112953	1	222855	111369	183781	65344.8	126708	1	32627.3	52392.6	73438.7	83932.9	40966.4	137822
CPD0-1493	3-deaza-GMP	1.75	360.057	C11 H13 N4 O8 P	25070.1	22050.3	1	1	24320.1	35395	22597.5	41591.7	48210.4	50374.3	36009.9	46983.9	46511.2	53692	40305.8	35965.2	48024.8	42948.3	45178.4	45344.3	1	1	1	1	1	22534.5	19801.9	1	39500.9	1	25198.9	1	26116.7	1	1	11597.8	17530.3	1	11863.8	21644.8
CPD-12595	D-glucaro-1,5-lactone	1.76	191.019	C6 H7 O7	59676.7	67490.4	75234.8	62441	66309.4	66462.3	67131.4	77955.9	73912.1	78230.1	59525.6	64726.8	66487.7	69226.3	71944.9	66535.4	69181.6	65606.1	69680.6	60873.7	1	1	1	1	1	35890.2	34374.6	1	119133	83379.5	44979.3	28925.1	35370.6	1	26227.3	21368.3	64942.9	54168.8	59141.6	105134
CPD-13913	2-carboxy-L-xylonolactone	1.76	191.019	C6 H7 O7	59676.7	67490.4	75234.8	62441	66309.4	66462.3	67131.4	77955.9	73912.1	78230.1	59525.6	64726.8	66487.7	69226.3	71944.9	66535.4	69181.6	65606.1	69680.6	60873.7	1	1	1	1	1	35890.2	34374.6	1	119133	83379.5	44979.3	28925.1	35370.6	1	26227.3	21368.3	64942.9	54168.8	59141.6	105134
CPD-16522	D-galactaro-1,4-lactone	1.76	191.019	C6 H7 O7	59676.7	67490.4	75234.8	62441	66309.4	66462.3	67131.4	77955.9	73912.1	78230.1	59525.6	64726.8	66487.7	69226.3	71944.9	66535.4	69181.6	65606.1	69680.6	60873.7	1	1	1	1	1	35890.2	34374.6	1	119133	83379.5	44979.3	28925.1	35370.6	1	26227.3	21368.3	64942.9	54168.8	59141.6	105134
CPD-334	2,3-dioxo-L-gulonate	1.76	191.019	C6 H7 O7	59676.7	67490.4	75234.8	62441	66309.4	66462.3	67131.4	77955.9	73912.1	78230.1	59525.6	64726.8	66487.7	69226.3	71944.9	66535.4	69181.6	65606.1	69680.6	60873.7	1	1	1	1	1	35890.2	34374.6	1	119133	83379.5	44979.3	28925.1	35370.6	1	26227.3	21368.3	64942.9	54168.8	59141.6	105134
L-HOMOCYSTEATE	L-homocysteate	1.76	182.01	C4 H8 N O5 S	67018	50739.9	101913	57523.9	53001.1	42728.2	43326.8	48693.1	55345.5	46077.5	44955.2	55435.9	56345.5	38945.7	48107.4	44440.3	57527.7	48711.9	56526.9	48219.1	1	1	1	1	1	13044.9	1	1	23603.8	1	18149.2	10799.4	12276.2	1	1	11154.4	10255	1	1	11838.5
CPD-4209	N6-dimethylallyladenine	1.76	203.121	C10 H13 N5	88318.9	83237.1	31016.2	99813.7	86016.8	118134	99879	137915	317177	190061	290133	281162	208389	176087	145733	164432	151327	181986	277252	138267	271477	222955	167987	301557	57406.3	220970	196677	127199	241931	185240	223970	146379	197102	177184	142597	207644	187005	198788	114535	116855
CPD-1131	2-formylbenzoate	1.76	149.028	C8 H5 O3	166022	76276.5	58882	47359.7	38220.7	39513.7	34022.8	29680.1	23070.2	23174.2	30005.4	1	24705.6	1	1	1	10299.8	1	1	1	1	1	1	1	1	1	1	1	1	1	1	1	1	1	1	1	1	1	1	1
CPD-10468	2-hydroxy-4-(methylsulfanyl)butanoate	1.76	149.028	C5 H9 O3 S	166022	76276.5	58882	47359.7	38220.7	39513.7	34022.8	29680.1	23070.2	23174.2	30005.4	1	24705.6	1	1	1	10299.8	1	1	1	1	1	1	1	1	1	1	1	1	1	1	1	1	1	1	1	1	1	1	1
CPD-65	benzylthiocyanate	1.76	149.028	C8 H7 N S	166022	76276.5	58882	47359.7	38220.7	39513.7	34022.8	29680.1	23070.2	23174.2	30005.4	1	24705.6	1	1	1	10299.8	1	1	1	1	1	1	1	1	1	1	1	1	1	1	1	1	1	1	1	1	1	1	1
BENZYL-ISOTHIOCYANATE	benzylisothiocyanate	1.76	149.028	C8 H7 N S	166022	76276.5	58882	47359.7	38220.7	39513.7	34022.8	29680.1	23070.2	23174.2	30005.4	1	24705.6	1	1	1	10299.8	1	1	1	1	1	1	1	1	1	1	1	1	1	1	1	1	1	1	1	1	1	1	1
CPD-3343	isoformononetin	1.76	268.077	C16 H12 O4	1	1	1	25122.5	1	1	1	19892.5	1	27131	11374.2	19357.4	11307.5	18075.7	17424.3	18040.6	17943.1	17449.8	10826.4	15499.4	1	1	1	1	1	1	1	1	17368.2	1	1	1	1	1	1	1	1	1	1	1
CPD-15484	8-hydroxy-7-methoxy-flavone	1.76	268.077	C16 H12 O4	1	1	1	25122.5	1	1	1	19892.5	1	27131	11374.2	19357.4	11307.5	18075.7	17424.3	18040.6	17943.1	17449.8	10826.4	15499.4	1	1	1	1	1	1	1	1	17368.2	1	1	1	1	1	1	1	1	1	1	1
FORMONONETIN	formononetin	1.76	268.077	C16 H12 O4	1	1	1	25122.5	1	1	1	19892.5	1	27131	11374.2	19357.4	11307.5	18075.7	17424.3	18040.6	17943.1	17449.8	10826.4	15499.4	1	1	1	1	1	1	1	1	17368.2	1	1	1	1	1	1	1	1	1	1	1
CPD-15393	2'-deoxyuridine 3'-monophosphate	1.76	306.033	C9 H11 N2 O8 P	1	1	1	1	19672.4	27782.3	26444.1	19892.5	23441.7	27131	11374.2	19357.4	11307.5	18075.7	17424.3	18040.6	17943.1	17449.8	10826.4	15499.4	1	1	1	1	1	1	1	1	1	1	1	1	1	1	1	1	1	1	1	1
DUMP	dUMP	1.76	306.033	C9 H11 N2 O8 P	1	1	1	1	19672.4	27782.3	26444.1	19892.5	23441.7	27131	11374.2	19357.4	11307.5	18075.7	17424.3	18040.6	17943.1	17449.8	10826.4	15499.4	1	1	1	1	1	1	1	1	1	1	1	1	1	1	1	1	1	1	1	1
CPD-17436	S-trans-1-propenyl-L-cysteine	1.79	161.051	C6 H11 N O2 S	48647.7	38245.4	14399.5	11933.3	10997.2	1	1	1	1	1	1	1	1	1	1	1	1	1	1	1	1	1	1	1	1	1	1	1	1	1	1	1	1	1	1	1	1	1	1	1
CPD-9298	S-allyl-L-cysteine	1.79	161.051	C6 H11 N O2 S	48647.7	38245.4	14399.5	11933.3	10997.2	1	1	1	1	1	1	1	1	1	1	1	1	1	1	1	1	1	1	1	1	1	1	1	1	1	1	1	1	1	1	1	1	1	1	1
DIMETHYLSULFONIOACETATE	thetin	1.79	120.022	C4 H8 O2 S	1	89749.7	52959.4	40469.2	36342.3	23692.3	28047.9	26724.2	22099.6	20127.6	28253	13101.2	25386.1	11779	11949.1	13439.1	11344	1	1	17348.4	1	1	1	1	1	1	1	1	1	1	1	1	1	1	1	1	1	1	1	1
CPD-9280	ethiin	1.79	165.041	C5 H11 N O3 S	1	20593.6	24804.4	38672.1	1	19757.7	1	17532	1	1	1	1	1	20737	1	1	19441	21660.4	1	1	1	1	1	1	1	11960.5	1	1	24344.9	1	17808.1	10877.9	11664.2	1	1	1	11155.5	16884.2	1	12365.3
CPD0-1437	UO2+	1.79	266.028	O2 U	86364.6	65503.7	43568	34590.5	32730.3	30608.8	30527.4	30463.6	25728	18427.4	29877.2	21486.8	16918	20742.8	16158	14262	14834	14648.4	13641.3	21859.3	1	1	1	1	1	1	1	1	17121.7	1	1	1	1	1	1	1	1	1	1	1
CPD-6364	HBOA	1.79	165.04	C8 H7 N O3	18159.1	20593.6	19305.4	19146.1	16722.6	19757.7	20373.1	17532	22221.5	20311.6	19961.3	19659.4	21609.5	20737	20543.3	19640.5	19441	11538.3	22028.4	23534.1	1	1	1	1	1	11960.5	1	1	24344.9	1	17808.1	10877.9	11664.2	1	1	1	11155.5	16884.2	1	12365.3
CPD-14592	(R)-3,4-dihydroxymandelonitrile	1.79	165.04	C8 H7 N O3	18159.1	20593.6	19305.4	19146.1	16722.6	19757.7	20373.1	17532	22221.5	20311.6	19961.3	19659.4	21609.5	20737	20543.3	19640.5	19441	11538.3	22028.4	23534.1	1	1	1	1	1	11960.5	1	1	24344.9	1	17808.1	10877.9	11664.2	1	1	1	11155.5	16884.2	1	12365.3
PHENYLACETOTHIOHYDROXIMATE	(Z)-2-phenyl-1-thioacetohydroximate	1.79	166.035	C8 H8 N O S	1	62376.4	79515.3	33822.5	31546	23844.3	29555.9	27750.5	34708	23117.5	26232.3	26540.3	28966.6	25978	26975.8	26027	26877.5	26132.5	27960.3	26690.3	1	1	1	1	1	13044.9	1	1	18086.9	1	18149.2	10799.4	12276.2	1	1	11154.4	10255	1	1	11838.5
CPD-9941	harmol	1.8	198.074	C12 H10 N2 O	1	1	1	1	1	1	10928.6	1	44080.2	17388.3	1	16336.5	48245.6	46542.1	40397.1	62383.3	45659.9	34441.2	30815.6	60007.8	17580.5	1	26564.5	25436.4	31813.8	57959.6	47042.2	17701.2	63321.2	57319.8	60909.7	43275.6	69900.1	36322.9	30840.7	59540.8	44818.7	41722.9	41375.6	45673.2
NICOTINAMIDE_RIBOSE	1-(beta-D ribofuranosyl)nicotinamide	1.8	255.093	C11 H15 N2 O5	261503	245474	131550	186271	201037	236840	310266	233556	415516	344474	383650	330884	436932	407452	419538	527056	425842	434564	399409	430572	368733	231934	356446	311667	356490	573587	491973	268727	596599	516628	433238	431286	500874	509859	375334	420600	402560	409976	324933	319985
CPD-11770	7,8-dihydromonapterin	1.8	255.093	C9 H13 N5 O4	261503	245474	131550	186271	201037	236840	310266	233556	415516	344474	383650	330884	436932	407452	419538	527056	425842	434564	399409	430572	368733	231934	356446	311667	356490	573587	491973	268727	596599	516628	433238	431286	500874	509859	375334	420600	402560	409976	324933	319985
DIHYDRO-NEO-PTERIN	7,8-dihydroneopterin	1.8	255.093	C9 H13 N5 O4	261503	245474	131550	186271	201037	236840	310266	233556	415516	344474	383650	330884	436932	407452	419538	527056	425842	434564	399409	430572	368733	231934	356446	311667	356490	573587	491973	268727	596599	516628	433238	431286	500874	509859	375334	420600	402560	409976	324933	319985
NMNH	reduced beta-nicotinamide D-ribonucleotide	1.8	334.06	C11 H15 N2 O8 P	102402	122237	83920.1	83661.6	89541.9	135471	363511	86461.9	21827.9	337000	81829.9	267525	56136.7	97063.9	72112.1	100906	36113.6	151293	31829.8	52548.1	131201	172868	137800	150030	46340.4	218151	47714.2	193348	13455.9	205921	209153	186720	175309	249522	234324	19271.1	10663.4	48659.4	148552	41257.4
CPD-9534	rot-2'-enonate	1.8	395.15	C23 H23 O6	333978	323224	286813	367568	159909	84165.8	108406	150923	328550	114010	215826	292636	94973	109815	122803	330037	354800	319796	329214	340478	159795	78411.7	145361	130062	99804.7	239003	211821	150992	273846	244034	366687	181838	221373	103830	150212	186453	213512	223804	135646	250297
3-2-METHYLTHIOETHYLMALIC-ACID	3-[(2'-methylsulfanyl)ethyl]malate	1.81	206.022	C7 H10 O5 S	13885.3	14287.4	14210.6	11420.5	15622.9	14016.9	15239.7	14078	1	1	11805.5	1	1	13616.5	1	1	12666.1	12284.9	11739	1	1	1	1	1	1	1	1	1	10931.8	1	1	1	1	1	1	1	1	1	1	1
2-2-METHYLTHIOETHYLMALIC-ACID	2-[(2'-methylsulfanyl)ethyl]malate	1.81	206.022	C7 H10 O5 S	13885.3	14287.4	14210.6	11420.5	15622.9	14016.9	15239.7	14078	1	1	11805.5	1	1	13616.5	1	1	12666.1	12284.9	11739	1	1	1	1	1	1	1	1	1	10931.8	1	1	1	1	1	1	1	1	1	1	1
CPD-15318	alpha-D-ribose 5-phosphate	1.81	228.004	C5 H9 O8 P	1	1	14210.6	1	15622.9	14016.9	15239.7	14078	1	1	11805.5	1	1	13616.5	1	1	12666.1	12284.9	11739	1	1	1	1	1	1	1	1	1	10931.8	1	1	1	1	1	1	1	1	1	1	1
CPD-1825	beta-L-arabinose 1-phosphate	1.81	228.004	C5 H9 O8 P	1	1	14210.6	1	15622.9	14016.9	15239.7	14078	1	1	11805.5	1	1	13616.5	1	1	12666.1	12284.9	11739	1	1	1	1	1	1	1	1	1	10931.8	1	1	1	1	1	1	1	1	1	1	1
CPD-16551	beta-D-ribose 5-phosphate	1.81	228.004	C5 H9 O8 P	1	1	14210.6	1	15622.9	14016.9	15239.7	14078	1	1	11805.5	1	1	13616.5	1	1	12666.1	12284.9	11739	1	1	1	1	1	1	1	1	1	10931.8	1	1	1	1	1	1	1	1	1	1	1
ARABINOSE-5P	aldehydo-D-arabinose 5-phosphate	1.81	228.004	C5 H9 O8 P	1	1	14210.6	1	15622.9	14016.9	15239.7	14078	1	1	11805.5	1	1	13616.5	1	1	12666.1	12284.9	11739	1	1	1	1	1	1	1	1	1	10931.8	1	1	1	1	1	1	1	1	1	1	1
D-RIBULOSE-1-P	D-ribulose 1-phosphate	1.81	228.004	C5 H9 O8 P	1	1	14210.6	1	15622.9	14016.9	15239.7	14078	1	1	11805.5	1	1	13616.5	1	1	12666.1	12284.9	11739	1	1	1	1	1	1	1	1	1	10931.8	1	1	1	1	1	1	1	1	1	1	1
XYLULOSE-5-PHOSPHATE	D-xylulose 5-phosphate	1.81	228.004	C5 H9 O8 P	1	1	14210.6	1	15622.9	14016.9	15239.7	14078	1	1	11805.5	1	1	13616.5	1	1	12666.1	12284.9	11739	1	1	1	1	1	1	1	1	1	10931.8	1	1	1	1	1	1	1	1	1	1	1
RIBULOSE-5P	D-ribulose 5-phosphate	1.81	228.004	C5 H9 O8 P	1	1	14210.6	1	15622.9	14016.9	15239.7	14078	1	1	11805.5	1	1	13616.5	1	1	12666.1	12284.9	11739	1	1	1	1	1	1	1	1	1	10931.8	1	1	1	1	1	1	1	1	1	1	1
RIBOSE-1P	alpha-D-ribose-1-phosphate	1.81	228.004	C5 H9 O8 P	1	1	14210.6	1	15622.9	14016.9	15239.7	14078	1	1	11805.5	1	1	13616.5	1	1	12666.1	12284.9	11739	1	1	1	1	1	1	1	1	1	10931.8	1	1	1	1	1	1	1	1	1	1	1
CPD-15895	aldehydo-D-ribose 5-phosphate	1.81	228.004	C5 H9 O8 P	1	1	14210.6	1	15622.9	14016.9	15239.7	14078	1	1	11805.5	1	1	13616.5	1	1	12666.1	12284.9	11739	1	1	1	1	1	1	1	1	1	10931.8	1	1	1	1	1	1	1	1	1	1	1
CPD-18118	D-arabinofuranose 5-phosphate	1.81	228.004	C5 H9 O8 P	1	1	14210.6	1	15622.9	14016.9	15239.7	14078	1	1	11805.5	1	1	13616.5	1	1	12666.1	12284.9	11739	1	1	1	1	1	1	1	1	1	10931.8	1	1	1	1	1	1	1	1	1	1	1
CPD-490	alpha-D-xylose 1-phosphate	1.81	228.004	C5 H9 O8 P	1	1	14210.6	1	15622.9	14016.9	15239.7	14078	1	1	11805.5	1	1	13616.5	1	1	12666.1	12284.9	11739	1	1	1	1	1	1	1	1	1	10931.8	1	1	1	1	1	1	1	1	1	1	1
CPD-1881	indol-3-yl-acetothiohydroxamate-O-sulfonate	1.81	284.002	C10 H8 N2 O4 S2	1	1	1	1	13230.6	1	63697.3	76786.3	55957.6	59421.3	58330.7	61149.8	1	57508.7	1	1	46363.9	27386.2	43684.4	1	1	1	1	1	1	1	1	1	1	1	1	1	15928.8	1	1	1	1	1	1	1
5-PHOSPHORIBOSYL-N-FORMYLGLYCINEAMIDINE	2-(formamido)-N1-(5-phospho-beta-D-ribosyl)acetamidine	1.81	312.05	C8 H15 N3 O8 P	1	1	1	1	1	1	1	1	1	1	1	1	1	1	1	1	1	1	1	1	1	1	1	1	1	142758	124125	77716.8	160712	143366	166239	202670	173101	61112.7	151150	154055	128812	153331	143458	165290
CPD-8671	dopaxanthin	1.81	387.075	C18 H15 N2 O8	27731.6	19246.8	12332.6	1	18078	20376	29670.3	22190.6	25310.9	19724.6	25166	19928.1	51861.2	24713.8	19821.7	12695.3	1	11447	11933.8	11513.1	1	1	1	1	1	1	1	1	1	1	1	1	1	1	1	1	1	1	1	1
2-OXINDOLE-3-ACETIC-ACID	2-oxoindole-3-acetate	1.81	190.047	C10 H8 N O3	13885.3	1	14210.6	11420.5	15622.9	14016.9	15239.7	14078	1	1	11805.5	1	1	13616.5	1	1	12666.1	12284.9	11739	1	1	1	1	1	1	1	1	1	10931.8	24714.7	19408.7	1	11705.6	1	1	21008.4	1	1	12174.9	27951.4
CPD-7546	(E)-1-(L-cystein-S-yl)-N-hydroxy-omega-(methylsulfanyl)butan-1-imine	1.81	252.053	C8 H16 N2 O3 S2	541751	502985	454816	436354	497262	524848	582071	625896	90173	131408	64762.6	197652	921370	530743	532969	583303	106379	81032	85271.5	122559	89017.5	51159.2	242854	63482.7	54410.1	247517	186905	103371	446972	181575	385242	355083	419496	57264.6	253978	251172	177578	249842	254198	368415
CPD-11779	coumestrol	1.81	268.032	C15 H8 O5	962542	1.06082e+06	910122	715955	585818	970059	926663	900520	447482	913664	511036	539719	1.0342e+06	834672	852004	718742	977793	521518	766447	717885	78790.6	67119.1	263794	74226.8	63803.4	383880	356752	190528	816897	352264	635382	657398	538800	128253	501168	445851	313601	448785	491703	718830
CPD-15172	6,7-dehydrobaicalein	1.81	268.032	C15 H8 O5	962542	1.06082e+06	910122	715955	585818	970059	926663	900520	447482	913664	511036	539719	1.0342e+06	834672	852004	718742	977793	521518	766447	717885	78790.6	67119.1	263794	74226.8	63803.4	383880	356752	190528	816897	352264	635382	657398	538800	128253	501168	445851	313601	448785	491703	718830
DIHYDROXY-BUTANONE-P	1-deoxy-L-glycero-tetrulose 4-phosphate	1.81	181.996	C4 H7 O6 P	1.20355e+06	1.06387e+06	1.12767e+06	679092	23174.4	125351	58168.9	1.24204e+06	80087	897414	848223	1.40888e+06	1.20124e+06	189765	78732.5	76941.9	98644.2	98676.1	98471.7	149392	527437	314197	733187	1	362654	782119	626465	468850	758902	668218	886888	818944	924776	426591	706835	729184	672812	556202	580866	753996
CPD-9025	1-methylxanthine	1.81	166.048	C6 H6 N4 O2	188522	175936	101174	178573	163359	200968	193719	210929	271439	220709	264846	218252	270184	294870	264719	331639	252678	255020	233172	298682	270985	216234	294156	314950	92755	374863	334573	1	403864	343051	373860	307764	380224	345017	1	271827	1	105100	298846	285605
3-METHYLXANTHINE	3-methylxanthine	1.81	166.048	C6 H6 N4 O2	188522	175936	101174	178573	163359	200968	193719	210929	271439	220709	264846	218252	270184	294870	264719	331639	252678	255020	233172	298682	270985	216234	294156	314950	92755	374863	334573	1	403864	343051	373860	307764	380224	345017	1	271827	1	105100	298846	285605
7-METHYLXANTHINE	7-methylxanthine	1.81	166.048	C6 H6 N4 O2	188522	175936	101174	178573	163359	200968	193719	210929	271439	220709	264846	218252	270184	294870	264719	331639	252678	255020	233172	298682	270985	216234	294156	314950	92755	374863	334573	1	403864	343051	373860	307764	380224	345017	1	271827	1	105100	298846	285605
3-CARBOXY-4-METHOXY-N-METHYL-2-PYRIDONE	3-carboxy-4-methoxy-N-methyl-2-pyridone	1.81	182.048	C8 H8 N O4	107106	99157	92443.6	69798	104468	109790	115124	131098	86412.9	109657	92329.3	119476	204188	110484	106758	94276.8	118959	94490.7	119227	77571	13078.2	1	57854.4	1	1	21462.9	19665.7	1	58531.6	20241.2	43150.6	63485.6	37807.8	1	33356.6	31339.3	21687.4	15175.8	1	11716.4
CPD-8184	chrysin	1.81	253.055	C15 H9 O4	103411	96405.6	86477.9	11413.1	88399.6	98365.8	106381	107970	92250.3	24960	104522	107701	135721	22773.1	95013.5	90604.4	11151.7	71955.6	76616.8	82566.5	1	1	42127.5	1	1	22803.5	26529.7	1	60677.8	27163.4	48377.1	57242.7	65936.9	1	46897.4	41230.7	21311.3	30911.4	32161.5	50022
CPD-12164	indolepropanol phosphate	1.81	253.055	C11 H12 N O4 P	103411	96405.6	86477.9	11413.1	88399.6	98365.8	106381	107970	92250.3	24960	104522	107701	135721	22773.1	95013.5	90604.4	11151.7	71955.6	76616.8	82566.5	1	1	42127.5	1	1	22803.5	26529.7	1	60677.8	27163.4	48377.1	57242.7	65936.9	1	46897.4	41230.7	21311.3	30911.4	32161.5	50022
N-DELTA-PHOSPHONOACETYL-L-ORNITHINE	N-delta-(phosphonoacetyl)-L-ornithine	1.81	253.055	C7 H14 N2 O6 P	103411	96405.6	86477.9	79230.3	12428.2	98365.8	106381	107970	92250.3	108478	104522	107701	135721	100028	95013.5	90604.4	84742.8	71955.6	76616.8	82566.5	1	1	42127.5	1	1	22803.5	26529.7	1	60677.8	27163.4	48377.1	57242.7	65936.9	1	46897.4	41230.7	21311.3	30911.4	32161.5	50022
CPD-8653	betanidin	1.81	386.073	C18 H14 N2 O8	137673	116452	104197	79076.5	115960	136307	142156	147142	120100	133070	144600	140562	221330	129706	119919	109246	101974	84599.9	101722	97719.9	1	1	50659.1	1	1	25229.9	19977.8	1	54522.3	14124.3	42164.6	70065.1	55369.9	1	41893.1	32245	19863.5	21703.6	30743.9	37855.9
CPD-19813	cis-tuberonic acid glucoside	1.81	387.161	C18 H27 O9	92386.4	86522	69997.4	28060	72919.1	48027.5	69483.3	68929.5	94937.2	62627.7	1	79805.4	63766.9	52808.4	72055.2	82829.8	93894.6	79821.1	82552.8	101429	49026	1	39278.1	29679.4	25146.3	70161.4	60701.4	40296.8	75582.2	66508.5	98558.1	46781.7	50928.7	19628.5	40693.4	50330	55416.7	67668.7	30055.3	66549.4
CPD-11510	trans-tuberonic acid glucoside	1.81	387.161	C18 H27 O9	92386.4	86522	69997.4	28060	72919.1	48027.5	69483.3	68929.5	94937.2	62627.7	1	79805.4	63766.9	52808.4	72055.2	82829.8	93894.6	79821.1	82552.8	101429	49026	1	39278.1	29679.4	25146.3	70161.4	60701.4	40296.8	75582.2	66508.5	98558.1	46781.7	50928.7	19628.5	40693.4	50330	55416.7	67668.7	30055.3	66549.4
OXALACETIC_ACID	oxaloacetate	1.81	129.991	C4 H2 O5	175614	168608	158164	205452	106712	137505	116689	159277	118194	122382	135276	127710	191716	105379	104343	100713	102087	76998.8	96578.5	120099	1	1	36634.3	1	1	31460.2	31922.8	19110	79608.1	32770.8	62005.5	80658.4	91035.1	1	68665	50773.5	31766.6	60824.7	102872	134981
ENOL-OXALOACETATE	enol-oxaloacetate	1.81	129.991	C4 H2 O5	175614	168608	158164	205452	106712	137505	116689	159277	118194	122382	135276	127710	191716	105379	104343	100713	102087	76998.8	96578.5	120099	1	1	36634.3	1	1	31460.2	31922.8	19110	79608.1	32770.8	62005.5	80658.4	91035.1	1	68665	50773.5	31766.6	60824.7	102872	134981
GDP	GDP	1.81	440.007	C10 H12 N5 O11 P2	123456	116648	133194	89291.2	10758.2	114539	132231	13345.8	91997.4	126033	105389	17542	190294	115024	142631	112611	92216	72009.6	84984.8	99848.1	1	1	49642.7	1	1	31729.2	27899.8	11821.4	84875.6	25451.4	51013.6	110211	64921.6	1	74166.1	42416.3	41919.5	56061.4	62805.7	70473.2
DELTA1-PYRROLINE_2-CARBOXYLATE	1-pyrroline-2-carboxylate	1.82	112.038	C5 H6 N O2	63919.7	49415.9	51306.5	40146.4	50543.2	54156.9	56460.1	52400.8	38198.7	47917.1	49845.9	47033.4	76415.5	44574.8	44958.2	34039.3	37787.3	31761.4	42193.6	37211.6	1	1	26356.4	1	1	1	1	1	25827	1	1	21970.6	20005.3	1	17318.6	1	1	1	1	1
GLYCEROL	glycerol	1.82	92.0479	C3 H8 O3	155768	1	1	1	283003	310481	288667	273101	252939	221746	204440	217692	165889	205003	133157	134656	141179	121251	111706	124714	139560	164986	169078	179261	185142	16727.3	151136	168796	153686	131776	138108	155635	16192.3	5849.85	153366	177971	155049	176643	116362	106963
CIS-3-HEXENAL	(Z)-3-hexanal	1.82	98.074	C6 H10 O	378290	668240	363376	692394	335420	259249	447928	31610.6	417425	343442	234837	414413	285019	487244	165469	314629	360562	532651	617600	579339	297383	38642.2	250154	421189	262666	12233.2	223699	25072	254627	243983	622978	338818	566698	348754	335000	463453	416897	434882	368622	324975
CPD-13222	trans-4-hexen-3-one	1.82	98.074	C6 H10 O	378290	668240	363376	692394	335420	259249	447928	31610.6	417425	343442	234837	414413	285019	487244	165469	314629	360562	532651	617600	579339	297383	38642.2	250154	421189	262666	12233.2	223699	25072	254627	243983	622978	338818	566698	348754	335000	463453	416897	434882	368622	324975
TRANS-2-HEXENAL	(E)-2-hexenal	1.82	98.074	C6 H10 O	378290	668240	363376	692394	335420	259249	447928	31610.6	417425	343442	234837	414413	285019	487244	165469	314629	360562	532651	617600	579339	297383	38642.2	250154	421189	262666	12233.2	223699	25072	254627	243983	622978	338818	566698	348754	335000	463453	416897	434882	368622	324975
CPD-10204	norfuraneol	1.82	114.03	C5 H6 O3	155768	96019.7	167800	202973	283003	310481	288667	273101	252939	221746	204440	217692	165889	205003	133157	134656	141179	121251	111706	124714	139560	164986	169078	179261	185142	145996	151136	168796	153686	131776	138108	11713.9	148582	181464	153366	177971	155049	176643	116362	106963
CPD-10472	3-dimethylsulfoniopropionaldehyde	1.82	119.049	C5 H11 O S	1	1	1	1	1	19757.1	18889.8	1	1	1	1	1	23571.8	1	1	1	1	1	1	1	1	1	12904.3	1	1	1	1	1	11037.4	1	1	13811.6	12218.1	1	17462.8	11547.2	1	1	1	1
PHENYLACETALDEHYDE	phenylacetaldehyde	1.82	120.056	C8 H8 O	383942	668240	363376	692394	335420	259249	447928	161283	441752	60907.8	247899	414413	297603	487244	165469	314629	366856	550056	623380	579339	15638.1	280057	11986	421189	21805.3	228790	223699	280131	254627	243983	622978	345954	566698	348754	335000	463453	416897	434882	368622	324975
CPD-15779	2-(2-methylpyridin-3-yl)ethanol	1.82	137.082	C8 H11 N O	93480.9	21593.6	81951.7	162661	11123.3	60983.3	110436	33525.4	96176.2	78951.9	47056.3	89988.8	60607.6	10770	36146.3	69603	80318	122558	143987	1	78172.7	76325	59524.4	96175.8	63405.6	52179.8	50322.9	67664.1	57543.6	52396.6	133563	76429.6	118783	98370.5	73606	109417	1	85972.3	59812.7	1
CPD-9138	2,4,6-trinitrotoluene	1.82	227.024	C7 H5 N3 O6	120222	65579.5	149975	70489.6	168666	173722	151621	172993	82055.2	108626	71553.4	107428	120646	159311	94273.2	81998.2	126728	111363	113295	54460.2	44859.5	20081	76973	20075.3	12540.2	49486	42451.5	28939.2	35146.2	42714.9	57676.4	69674.6	33769.2	29351.5	52059.4	30068.9	53201.7	1	1	1
CPD-10358	(+)-gallocatechin	1.82	306.071	C15 H14 O7	54057.6	59907.9	46115.9	1	47708.7	68769.8	97982	32552.4	106698	83452.4	56556.8	70223.1	58657.8	110159	67921.2	56839.7	70393.7	90806.4	92425	124455	25281.4	23099.6	29774.6	23888.3	24555.5	34984.3	26164.9	10626.3	42217.7	39135.6	38459.5	45606.5	43922.1	34576.1	19547.6	51894.6	35192.6	28731.4	26922.9	35452
CPD-590	(2R,3S,4S)-leucocyanidin	1.82	306.071	C15 H14 O7	54057.6	59907.9	46115.9	1	47708.7	68769.8	97982	32552.4	106698	83452.4	56556.8	70223.1	58657.8	110159	67921.2	56839.7	70393.7	90806.4	92425	124455	25281.4	23099.6	29774.6	23888.3	24555.5	34984.3	26164.9	10626.3	42217.7	39135.6	38459.5	45606.5	43922.1	34576.1	19547.6	51894.6	35192.6	28731.4	26922.9	35452
GLUTATHIONE	glutathione	1.82	306.071	C10 H16 N3 O6 S	54057.6	59907.9	46115.9	1	47708.7	68769.8	97982	32552.4	106698	83452.4	56556.8	70223.1	58657.8	110159	67921.2	56839.7	70393.7	90806.4	92425	124455	25281.4	23099.6	29774.6	23888.3	24555.5	34984.3	26164.9	10626.3	42217.7	39135.6	38459.5	45606.5	43922.1	34576.1	19547.6	51894.6	35192.6	28731.4	26922.9	35452
CPD-10411	(-)-epigallocatechin	1.82	306.071	C15 H14 O7	54057.6	59907.9	46115.9	1	47708.7	68769.8	97982	32552.4	106698	83452.4	56556.8	70223.1	58657.8	110159	67921.2	56839.7	70393.7	90806.4	92425	124455	25281.4	23099.6	29774.6	23888.3	24555.5	34984.3	26164.9	10626.3	42217.7	39135.6	38459.5	45606.5	43922.1	34576.1	19547.6	51894.6	35192.6	28731.4	26922.9	35452
CPD-13543	kauralexin B2	1.83	330.192	C20 H26 O4	1	1	1	1	1	1	1	1	1	1	1	1	1	1	1	1	1	1	1	1	1	1	1	1	1	1	1	1	1	14823.6	14784	1	17304.9	12873.9	1	1	1	1	1	1
CPD-12331	methyl gibberellin A9	1.83	330.192	C20 H26 O4	1	1	1	1	1	1	1	1	1	1	1	1	1	1	1	1	1	1	1	1	1	1	1	1	1	1	1	1	1	14823.6	14784	1	17304.9	12873.9	1	1	1	1	1	1
CPD1F-95	gibberellin A12	1.83	330.192	C20 H26 O4	1	1	1	1	1	1	1	1	1	1	1	1	1	1	1	1	1	1	1	1	1	1	1	1	1	1	1	1	1	14823.6	14784	1	17304.9	12873.9	1	1	1	1	1	1
NADH	NADH	1.83	663.103	C21 H27 N7 O14 P2	1	1	1	1	1	1	1	1	1	1	1	1	1	1	1	1	1	1	1	1	1	1	1	1	1	1	1	1	20534.8	1	22881.3	10495.6	39220.2	1	1	1	10768.8	1	18512.5	1
CPD-6995	L-threitol	1.83	122.058	C4 H10 O4	1	629224	554939	610954	557497	512135	408715	1	1.12618e+06	1	428722	466563	1.16192e+06	470598	405618	427864	422588	375116	374758	416319	372374	412641	380305	426123	459989	410104	434033	447964	455562	473700	495754	488211	479453	487479	403029	378345	480980	475365	410963	1
CPD0-2461	isoguanine	1.83	151.048	C5 H5 N5 O	1	293595	1	348393	325542	378111	346211	334770	263646	330266	299462	318415	340639	295314	304550	328258	287799	283775	274594	176377	90449.5	95223	151979	93192.8	176412	175708	223494	109099	195600	216508	243857	298625	255439	175974	267086	236442	220955	192121	197821	235142
GUANINE	guanine	1.83	151.048	C5 H5 N5 O	1	293595	1	348393	325542	378111	346211	334770	263646	330266	299462	318415	340639	295314	304550	328258	287799	283775	274594	176377	90449.5	95223	151979	93192.8	176412	175708	223494	109099	195600	216508	243857	298625	255439	175974	267086	236442	220955	192121	197821	235142
INDOLE-3-ACETYL-GLN	(indol-3-yl)acetyl-L-glutamine	1.83	302.12	C15 H16 N3 O4	308879	303385	237920	326444	235128	48404.6	203758	53901.1	233903	177368	136436	256097	140653	159488	208941	217023	209743	197350	257012	343431	1	119207	211420	335460	288426	92578.8	109745	372685	319616	386769	1	171664	234036	85900.7	81595.6	59542.8	363173	75599.3	52695	337458
CPD-7108	cohumulone	1.83	347.178	C20 H27 O5	126505	111933	24951.4	43336.8	61959.3	72559	71872.6	59357.9	139456	60715	184450	74845.7	1	134654	97411.8	153210	122998	117499	82328.8	98685.2	1	202171	1	193820	301234	183812	235703	122421	208731	235505	1	1	347509	266579	82479.1	124127	185344	168654	97426.7	125496
CPD-885	gibberellin A98	1.83	347.178	C20 H27 O5	126505	111933	24951.4	43336.8	61959.3	72559	71872.6	59357.9	139456	60715	184450	74845.7	1	134654	97411.8	153210	122998	117499	82328.8	98685.2	1	202171	1	193820	301234	183812	235703	122421	208731	235505	1	1	347509	266579	82479.1	124127	185344	168654	97426.7	125496
ADIPATE	adipate	1.83	144.04	C6 H8 O4	107348	2.17281e+06	2.07361e+06	553658	1813804	220448	1.4376e+06	213696	1.16921e+06	1.16632e+06	1.42729e+06	1805269	45734.7	1.63898e+06	1.58138e+06	1.618e+06	98644.2	1.58794e+06	1630852	1285461	906530	925580	1.26337e+06	876891	877268	1236713	1130535	884191	1.21817e+06	1234862	1511112	1.3575e+06	1557206	1158606	1.139e+06	943830	1.18168e+06	1.02419e+06	1.01901e+06	1.17974e+06
ALLOCRYPTOPINE	allocryptopine	1.83	369.16	C21 H23 N O5	89107.8	83804.3	24951.4	43336.8	61959.3	72559	71872.6	59357.9	116941	60715	179286	74845.7	145272	134654	97411.8	153210	122998	117499	82328.8	98685.2	160863	202171	172266	193820	301234	183812	235703	17675.1	208731	235505	284461	151889	347509	266579	82479.1	12430.8	185344	168654	97426.7	125496
CPD-6956	bis-noryangonin	1.83906	229.049	C13 H9 O4	151758	128644	100571	115042	105599	88787	82931.8	68310.5	84486.9	75732.9	52961.9	62317.6	51503.5	80382.8	65999.9	627476	58387.9	742474	789760	655884	60383.4	55055.6	731987	1	67939	728461	1	41678.7	1	59858.6	1	27880	718265	42472.7	25963.9	1	1	1	1	29493.5
CPD-6181	beta-alanine betaine	1.84	131.093	C6 H13 N O2	5701117	4622762	3731895	3.68302e+06	4201051	4901371	3.95156e+06	4.19276e+06	3.43279e+06	3048345	5415652	3.66595e+06	4.58117e+06	4.95128e+06	3.31285e+06	3922643	4.16309e+06	3.34878e+06	2.80143e+06	2240613	3.91759e+06	4.79436e+06	4.74446e+06	4.53848e+06	5.21125e+06	4402837	5.77421e+06	3.71031e+06	4.80387e+06	5217600	6210067	4.40746e+06	8.33385e+06	5123008	2.88887e+06	3.54137e+06	5.39532e+06	4569351	2.95614e+06	3658145
L-2-AMINOHEXANOATE	L-norleucine	1.84	131.093	C6 H13 N O2	5701117	4622762	3731895	3.68302e+06	4201051	4901371	3.95156e+06	4.19276e+06	3.43279e+06	3048345	5415652	3.66595e+06	4.58117e+06	4.95128e+06	3.31285e+06	3922643	4.16309e+06	3.34878e+06	2.80143e+06	2240613	3.91759e+06	4.79436e+06	4.74446e+06	4.53848e+06	5.21125e+06	4402837	5.77421e+06	3.71031e+06	4.80387e+06	5217600	6210067	4.40746e+06	8.33385e+06	5123008	2.88887e+06	3.54137e+06	5.39532e+06	4569351	2.95614e+06	3658145
LEU	L-leucine	1.84	131.093	C6 H13 N O2	5701117	4622762	3731895	3.68302e+06	4201051	4901371	3.95156e+06	4.19276e+06	3.43279e+06	3048345	5415652	3.66595e+06	4.58117e+06	4.95128e+06	3.31285e+06	3922643	4.16309e+06	3.34878e+06	2.80143e+06	2240613	3.91759e+06	4.79436e+06	4.74446e+06	4.53848e+06	5.21125e+06	4402837	5.77421e+06	3.71031e+06	4.80387e+06	5217600	6210067	4.40746e+06	8.33385e+06	5123008	2.88887e+06	3.54137e+06	5.39532e+06	4569351	2.95614e+06	3658145
CPD-884	6-aminohexanoate	1.84	131.093	C6 H13 N O2	5701117	4622762	3731895	3.68302e+06	4201051	4901371	3.95156e+06	4.19276e+06	3.43279e+06	3048345	5415652	3.66595e+06	4.58117e+06	4.95128e+06	3.31285e+06	3922643	4.16309e+06	3.34878e+06	2.80143e+06	2240613	3.91759e+06	4.79436e+06	4.74446e+06	4.53848e+06	5.21125e+06	4402837	5.77421e+06	3.71031e+06	4.80387e+06	5217600	6210067	4.40746e+06	8.33385e+06	5123008	2.88887e+06	3.54137e+06	5.39532e+06	4569351	2.95614e+06	3658145
ILE	L-isoleucine	1.84	131.093	C6 H13 N O2	5701117	4622762	3731895	3.68302e+06	4201051	4901371	3.95156e+06	4.19276e+06	3.43279e+06	3048345	5415652	3.66595e+06	4.58117e+06	4.95128e+06	3.31285e+06	3922643	4.16309e+06	3.34878e+06	2.80143e+06	2240613	3.91759e+06	4.79436e+06	4.74446e+06	4.53848e+06	5.21125e+06	4402837	5.77421e+06	3.71031e+06	4.80387e+06	5217600	6210067	4.40746e+06	8.33385e+06	5123008	2.88887e+06	3.54137e+06	5.39532e+06	4569351	2.95614e+06	3658145
ADENINE	adenine	1.84	135.053	C5 H5 N5	1.99186e+06	1.19243e+06	1.08472e+06	1.5458e+06	1.3827e+06	1.50728e+06	1384091	1.05553e+06	518476	1.18937e+06	1.45508e+06	878720	597877	595105	791009	1496062	328697	303076	241145	361435	169738	284121	404752	141545	1.05802e+06	583863	807289	501352	221082	733104	475768	674833	420891	643901	900731	435296	239317	614230	488617	1.20451e+06
ADENINE-RING	adenine-ring	1.84	135.053	C5 H5 N5	1.99186e+06	1.19243e+06	1.08472e+06	1.5458e+06	1.3827e+06	1.50728e+06	1384091	1.05553e+06	518476	1.18937e+06	1.45508e+06	878720	597877	595105	791009	1496062	328697	303076	241145	361435	169738	284121	404752	141545	1.05802e+06	583863	807289	501352	221082	733104	475768	674833	420891	643901	900731	435296	239317	614230	488617	1.20451e+06
DIETHYLPYROCARBONATE	diethylpyrocarbonate	1.84	162.051	C6 H10 O5	140939	101633	89759.8	92933.9	83031.4	93452.5	102458	97136.5	95127.7	63565.7	99460.9	85179.5	83907.3	91679.8	90960.4	74119.2	81679.1	68194.1	62614.3	81022.4	27666	25376.5	40767.8	40691.3	40783.1	51119	49004.6	46405.6	65067.6	53610.5	75443.9	47677.9	75010.4	41169.4	44494.5	61389.7	54981.5	57271.6	51340.8	57029.8
CPD-17647	dodecane-1,7-diol	1.84	202.189	C12 H26 O2	705582	673202	609856	568901	554735	617780	711561	563658	713050	600579	651900	580016	500711	671606	714589	681639	571066	593855	570636	710193	426232	396004	514301	508734	650232	630097	693876	459866	741507	716531	618233	480237	704732	568873	443647	654947	590284	629999	550348	647762
CPD-4721	solavetivone	1.84	218.163	C15 H22 O	705582	673202	609856	568901	554735	617780	711561	563658	713050	600579	651900	580016	500711	671606	714589	681639	571066	593855	570636	710193	426232	396004	514301	508734	650232	630097	693876	459866	741507	716531	618233	480237	704732	568873	443647	654947	590284	629999	550348	647762
CPD-9412	germacra-1(10),4,11(13)-trien-12-al	1.84	218.163	C15 H22 O	705582	673202	609856	568901	554735	617780	711561	563658	713050	600579	651900	580016	500711	671606	714589	681639	571066	593855	570636	710193	426232	396004	514301	508734	650232	630097	693876	459866	741507	716531	618233	480237	704732	568873	443647	654947	590284	629999	550348	647762
CPD-11421	zerumbone	1.84	218.163	C15 H22 O	705582	673202	609856	568901	554735	617780	711561	563658	713050	600579	651900	580016	500711	671606	714589	681639	571066	593855	570636	710193	426232	396004	514301	508734	650232	630097	693876	459866	741507	716531	618233	480237	704732	568873	443647	654947	590284	629999	550348	647762
CPD-13627	(4S)-4-(5,5-dimethylcyclohex-1-en-1-yl)cyclohex-1-ene-1-carbaldehyde	1.84	218.163	C15 H22 O	705582	673202	609856	568901	554735	617780	711561	563658	713050	600579	651900	580016	500711	671606	714589	681639	571066	593855	570636	710193	426232	396004	514301	508734	650232	630097	693876	459866	741507	716531	618233	480237	704732	568873	443647	654947	590284	629999	550348	647762
CPD-7557	artemisinic aldehyde	1.84	218.163	C15 H22 O	705582	673202	609856	568901	554735	617780	711561	563658	713050	600579	651900	580016	500711	671606	714589	681639	571066	593855	570636	710193	426232	396004	514301	508734	650232	630097	693876	459866	741507	716531	618233	480237	704732	568873	443647	654947	590284	629999	550348	647762
CPDQT-277	L-hexahomomethionine	1.84	233.142	C11 H23 N O2 S	79979.9	88558.7	75521.2	66769.8	71634.8	69600.6	80717.9	62600.3	85785	74161.3	70363.8	78863.6	79401.3	103469	95800.1	81210.6	93500.4	94428.4	96800.5	102616	57437.6	47346.3	61666.9	66144.9	45888.7	67770.6	53589.4	43515.5	95196.2	70682.1	61883.8	63550.2	82180.6	58596.7	46111.5	77224.8	83008	65284.7	53762.7	52911.4
CPD-17667	ellipticine	1.84	246.115	C17 H14 N2	2232116	1607651	1.55715e+06	2.04289e+06	2.22847e+06	2432922	2.084e+06	1.63552e+06	531672	1.74898e+06	1.61014e+06	1.25736e+06	947552	946128	1.07539e+06	1.901e+06	428114	426447	305604	344573	325575	764342	555952	146892	1.63755e+06	960735	1.14307e+06	591402	257161	897125	525865	825145	321207	1.08439e+06	907396	538900	275798	774630	323818	817899
CPDQT-424	3,3'-di(indol-3-yl)methane	1.84	246.115	C17 H14 N2	2232116	1607651	1.55715e+06	2.04289e+06	2.22847e+06	2432922	2.084e+06	1.63552e+06	531672	1.74898e+06	1.61014e+06	1.25736e+06	947552	946128	1.07539e+06	1.901e+06	428114	426447	305604	344573	325575	764342	555952	146892	1.63755e+06	960735	1.14307e+06	591402	257161	897125	525865	825145	321207	1.08439e+06	907396	538900	275798	774630	323818	817899
CPD-15110	3'-azido-3'-deoxythymidine	1.84	267.095	C10 H13 N5 O4	19777192	14829955	14160867	18364622	20031236	21493832	18756982	14974359	5170041	15975095	14478680	11380000	9087853	8989238	10247954	17193828	4306726	4.42659e+06	3.15729e+06	3.59201e+06	3.40823e+06	7.54659e+06	5576205	1.57335e+06	15110932	9327074	11011149	6111313	2.75284e+06	8855778	5257534	8006069	3.25577e+06	10335988	8680454	5.35875e+06	2.74759e+06	7522987	3.23821e+06	7919711
ADENOSINE	adenosine	1.84	267.095	C10 H13 N5 O4	19777192	14829955	14160867	18364622	20031236	21493832	18756982	14974359	5170041	15975095	14478680	11380000	9087853	8989238	10247954	17193828	4306726	4.42659e+06	3.15729e+06	3.59201e+06	3.40823e+06	7.54659e+06	5576205	1.57335e+06	15110932	9327074	11011149	6111313	2.75284e+06	8855778	5257534	8006069	3.25577e+06	10335988	8680454	5.35875e+06	2.74759e+06	7522987	3.23821e+06	7919711
DEOXYGUANOSINE	2'-deoxyguanosine	1.84	267.095	C10 H13 N5 O4	19777192	14829955	14160867	18364622	20031236	21493832	18756982	14974359	5170041	15975095	14478680	11380000	9087853	8989238	10247954	17193828	4306726	4.42659e+06	3.15729e+06	3.59201e+06	3.40823e+06	7.54659e+06	5576205	1.57335e+06	15110932	9327074	11011149	6111313	2.75284e+06	8855778	5257534	8006069	3.25577e+06	10335988	8680454	5.35875e+06	2.74759e+06	7522987	3.23821e+06	7919711
CPD-16020	2-oxo-2'-deoxyadenosine	1.84	267.095	C10 H13 N5 O4	19777192	14829955	14160867	18364622	20031236	21493832	18756982	14974359	5170041	15975095	14478680	11380000	9087853	8989238	10247954	17193828	4306726	4.42659e+06	3.15729e+06	3.59201e+06	3.40823e+06	7.54659e+06	5576205	1.57335e+06	15110932	9327074	11011149	6111313	2.75284e+06	8855778	5257534	8006069	3.25577e+06	10335988	8680454	5.35875e+06	2.74759e+06	7522987	3.23821e+06	7919711
CPD-18756	(-)-4'-demethyl-deoxypodophyllotoxin	1.84	384.122	C21 H20 O7	33709.4	50994	56761.1	50420.1	61652.9	21900.7	34665.9	43299.7	53972.2	42523.7	21054.9	48887.6	21223.4	22930	45564.3	40735.9	46218	56744	66182	106738	104681	79871.6	52183.9	120121	131767	101865	114172	122349	135784	100136	113370	38700.7	51460.3	82010.3	72572.9	61795.6	112426	171046	64136.2	78294
ADENOSYL-HOMO-CYS	S-adenosyl-L-homocysteine	1.84	384.122	C14 H20 N6 O5 S	33709.4	50994	56761.1	50420.1	61652.9	21900.7	34665.9	43299.7	53972.2	42523.7	21054.9	48887.6	21223.4	22930	45564.3	40735.9	46218	56744	66182	106738	104681	79871.6	52183.9	120121	131767	101865	114172	122349	135784	100136	113370	38700.7	51460.3	82010.3	72572.9	61795.6	112426	171046	64136.2	78294
CPD-10214	mesifurane (enol form)	1.84	142.064	C7 H10 O3	67105.6	57434.3	37385.5	41933	36216	38904	32091.3	33489.6	44418.2	23053.9	61706.7	34586.8	53075	57089.6	41111.2	46031.7	50358.7	37780.9	34422	33500.2	29035.1	34405.7	50512.3	48919.3	34878.4	43536.4	40605.5	36847.4	49618.3	46517.3	59096.8	53610	78431.8	47952.7	33719.1	80199.7	59557.9	38156.9	1	50631.3
CPD-10201	homofuraneol	1.84	142.064	C7 H10 O3	67105.6	57434.3	37385.5	41933	36216	38904	32091.3	33489.6	44418.2	23053.9	61706.7	34586.8	53075	57089.6	41111.2	46031.7	50358.7	37780.9	34422	33500.2	29035.1	34405.7	50512.3	48919.3	34878.4	43536.4	40605.5	36847.4	49618.3	46517.3	59096.8	53610	78431.8	47952.7	33719.1	80199.7	59557.9	38156.9	1	50631.3
CPD-12573	3',4',5'-O-trimethyltricetin	1.84	343.079	C18 H15 O7	30677.9	35207.5	34839.5	32509.3	24641.2	27532.6	32952.5	31756.9	42443.3	31566.2	22239.8	32528	31457.2	26093.5	31688.5	31859.5	24166.3	23696.6	33726.7	37294.4	13006.8	17126.5	20025.7	23649.2	27017.4	23822.8	34772.2	28822.8	34618.7	30663.8	29705.1	24682.3	26976.8	13348.7	23032.1	1	28303.4	32807.1	22325.9	23466.8
CPD-6979	caffeoyl-4'-hydroxyphenyllactate	1.84	343.079	C18 H15 O7	30677.9	35207.5	34839.5	32509.3	24641.2	27532.6	32952.5	31756.9	42443.3	31566.2	22239.8	32528	31457.2	26093.5	31688.5	31859.5	24166.3	23696.6	33726.7	37294.4	13006.8	17126.5	20025.7	23649.2	27017.4	23822.8	34772.2	28822.8	34618.7	30663.8	29705.1	24682.3	26976.8	13348.7	23032.1	1	28303.4	32807.1	22325.9	23466.8
CPD-6978	4-coumaroyl-3',4'-dihydroxyphenyllactate	1.84	343.079	C18 H15 O7	30677.9	35207.5	34839.5	32509.3	24641.2	27532.6	32952.5	31756.9	42443.3	31566.2	22239.8	32528	31457.2	26093.5	31688.5	31859.5	24166.3	23696.6	33726.7	37294.4	13006.8	17126.5	20025.7	23649.2	27017.4	23822.8	34772.2	28822.8	34618.7	30663.8	29705.1	24682.3	26976.8	13348.7	23032.1	1	28303.4	32807.1	22325.9	23466.8
CPD-18120	caffealdehyde	1.84	164.046	C9 H8 O3	67105.6	57434.3	37385.5	1	36216	38904	32091.3	33489.6	44418.2	23053.9	61706.7	34586.8	53075	57089.6	41111.2	46031.7	50358.7	37780.9	34422	33500.2	29035.1	34405.7	50512.3	48919.3	34878.4	1	40605.5	36847.4	49618.3	17743	59096.8	53610	78431.8	31455.1	1	64317.8	59557.9	38156.9	25202.8	50631.3
CPD-13572	zealexin B1	1.84	231.143	C15 H19 O2	229675	161690	149715	201653	208174	237580	196058	161764	53726.9	162497	1	111910	92930.3	87914.6	105158	181013	40118.5	38963.7	28212.6	31878.7	28089.3	66488.5	52036.8	1	164902	93104.3	104951	56264.3	22606.2	89931.5	50899.2	76349.6	31094.2	112059	90766	54899.2	21103.5	81876.5	29773.3	83699.1
URACIL	uracil	1.84	112.026	C4 H4 N2 O2	53195	43730.8	40724.4	53876.5	55279.3	90278.2	42964	40557.5	1	41693.5	53555.1	17977.7	13191.8	1	11123.2	25848.5	1	1	1	1	1	1	1	1	44342.7	1	19296.1	1	1	1	1	14422.4	1	21713.6	11440.2	1	1	1	1	1
CPD-9773	4-(1-methyl-2-pyrrolidinyl)-3-oxobutanoate methyl ester	1.84	200.125	C10 H18 N O3	28237.9	11952.7	18855.7	18620.7	13105.9	31998.5	31318.6	31173.5	1	20979.7	1	21341.5	28151.3	24493.4	28372.3	22079.9	21363.3	20497.9	12914	1	1	1	1	1	1	1	1	1	1	1	1	1	13073.6	1	1	1	1	1	1	1
CPD-9777	ecgonine methyl ester	1.84	200.125	C10 H18 N O3	28237.9	11952.7	18855.7	18620.7	13105.9	31998.5	31318.6	31173.5	1	20979.7	1	21341.5	28151.3	24493.4	28372.3	22079.9	21363.3	20497.9	12914	1	1	1	1	1	1	1	1	1	1	1	1	1	13073.6	1	1	1	1	1	1	1
CPD-15776	oxythiamine	1.84	266.098	C12 H16 N3 O2 S	232564	205545	195609	183867	116820	1	197077	113269	31141.3	26736.1	1	118339	16342.7	176244	219954	206022	146011	158488	73585.2	227519	49147.9	29679.5	161537	58022.5	137193	211559	246414	1	270690	243245	222151	150080	219086	193773	157465	243210	1	239871	180391	213380
CPD-9442	leachianone G	1.84	355.126	C20 H19 O6	12992.8	18298.5	10238	1	1	1	11775.8	1	30608.6	1	1	10936.7	1	12017.5	13948.4	13017.7	12188.9	18152.6	18243.8	23600.8	1	1	1	1	1	11899.1	1	1	23060.8	19032.7	1	1	1	1	1	11639.4	1	21415.7	12077.1	19812.9
KIEVITONE-CPD	kievitone	1.84	355.126	C20 H19 O6	12992.8	18298.5	10238	1	1	1	11775.8	1	30608.6	1	1	10936.7	1	12017.5	13948.4	13017.7	12188.9	18152.6	18243.8	23600.8	1	1	1	1	1	11899.1	1	1	23060.8	19032.7	1	1	1	1	1	11639.4	1	21415.7	12077.1	19812.9
CPD-14834	noscapine	1.84	413.149	C22 H23 N O7	1	1	1	1	1	1	1	1	16846	1	1	1	1	1	1	1	1	10685.9	10675.3	21931.8	1	1	1	1	1	1	1	1	17803.5	1	1	1	1	1	1	1	1	1	1	1
CPD-9382	serinol	1.84	92.0691	C3 H10 N O2	1	1	1	1	1	1	1	1	1	1	1	1	16817.7	1	1	10669.9	1	1	1	1	1	1	1	1	1	1	1	1	1	17561	11702.6	1	11636.9	1	1	12948.6	1	1	11822.5	18729
GLUTARATE	glutarate	1.84	130.025	C5 H6 O4	1	1	1	1	1	1	1	1	1	1	1	1	16817.7	1	1	10669.9	1	1	1	1	1	1	1	1	1	1	1	1	1	17561	11702.6	1	11636.9	1	1	12948.6	1	1	11822.5	18729
CPD-2461	methylsuccinate	1.84	130.025	C5 H6 O4	1	1	1	1	1	1	1	1	1	1	1	1	16817.7	1	1	10669.9	1	1	1	1	1	1	1	1	1	1	1	1	1	17561	11702.6	1	11636.9	1	1	12948.6	1	1	11822.5	18729
ANTHRANILATE	anthranilate	1.84	136.038	C7 H6 N O2	1	12454.4	1	1	1	1	1	1	39071.4	1	20670.4	34798.7	101312	11806.7	13560.7	62461.8	19300.1	90470.6	27189.4	52295.2	12520.2	1	47131	20308.2	41951.4	48488.5	1	1	95574.9	114138	89978.2	46022.4	87700.8	75609.3	1	108229	14531.8	70026.2	100277	139005
P-AMINO-BENZOATE	4-aminobenzoate	1.84	136.038	C7 H6 N O2	1	12454.4	1	1	1	1	1	1	39071.4	1	20670.4	34798.7	101312	11806.7	13560.7	62461.8	19300.1	90470.6	27189.4	52295.2	12520.2	1	47131	20308.2	41951.4	48488.5	1	1	95574.9	114138	89978.2	46022.4	87700.8	75609.3	1	108229	14531.8	70026.2	100277	139005
CPD0-1397	ethylglyoxalbis(guanylhydrazone)	1.84	200.147	C6 H16 N8	62830.9	79125.4	83404.2	65636.7	76646.4	74189	89958.2	73766.5	1	77061.9	1	1	60645.2	92928.4	86953.3	73761.2	69398.5	1	79279.7	105017	34497.7	33301.1	35592.7	39877.6	36815	51107.3	45572.3	33665.6	57649.5	40917	36040.7	40077.2	45111.4	44616.5	35373.7	1	48906.7	42617.6	38223.4	40808.4
CPD-8244	(-)-cuparene	1.84	202.174	C15 H22	10867.8	20336.1	13408.9	21540.9	18405.9	11130.6	19000.1	18581.5	13043.9	13885.8	20239.8	1	1	1	20188.5	20469.4	1	18213.3	12670.6	13549.3	1	1	1	1	1	1	10916.4	1	1	1	11159.3	13643.9	12041.9	10965.1	1	11554.2	11384.1	18098.7	1	1
CPD-9774	4-(1-methyl-5-hydroxy-2-pyrrolidinyl)-3-oxobutanoate methyl ester	1.84	216.12	C10 H18 N O4	62830.9	79125.4	83404.2	65636.7	76646.4	74189	89958.2	73766.5	1	77061.9	1	63749.7	60645.2	92928.4	86953.3	80187	69398.5	85025.9	79279.7	105017	34497.7	33301.1	35592.7	39877.6	36815	51107.3	45572.3	33665.6	75259.1	1	55696.3	40077.2	57660.7	1	35373.7	1	48906.7	42617.6	43408.5	65308.1
CPD-13717	L-selenocystathionine	1.84	264.024	C7 H14 N2 O4 Se	1.27293e+06	968235	805402	636758	774021	702329	670047	690282	275405	619904	490783	544424	616652	521785	525439	463511	429444	429130	466364	399940	374334	516205	252630	274490	505195	327475	1	274665	428580	1	430960	347002	418662	515920	365881	421445	337738	1	1	1
N-EE-PIPEROYL-PIPERIDINE	piperine	1.84	285.138	C17 H19 N O3	16993.7	28984.7	21811.8	18900	20789	18353.1	33667	19482.7	32895.7	26673.4	16479.6	20132.2	10541.3	22555	21305.2	13136.6	19181.8	24629.8	29943.1	46066.3	1	1	1	1	30232	12375.1	1	1	20901.9	1	1	1	1	1	1	28138.8	1	11281.2	1	1
L-ARGININO-SUCCINATE	L-arginino-succinate	1.84	289.123	C10 H17 N4 O6	1	1	1	1	1	1	1	1	125055	1	146836	125420	1	1	1	1	1	1	1	1	96396.8	84899.3	1	130417	1	1	1	1	1	1	1	1	1	1	1	1	1	1	1	1
CPD-10216	furaneol glucopyranoside	1.84	290.092	C12 H18 O8	1	1	1	1	1	1	1	1	1	1	1	1	1	1	1	1	1	1	1	1	1	1	1	1	1	16257.3	1	1	28509.8	1	1	1	1	1	17226.6	12890.6	18362.4	25099.2	33562.8	18252.7
CPD-6974	gibberellin A37 (closed lactone form)	1.84	345.163	C20 H25 O5	1	1	1	1	1	1	1	1	30045.2	1	28778.5	1	43676.1	21435.8	13484.8	45344.9	23112.8	28027.6	14013.6	32538.8	41330.1	20380	72689.8	44827.8	103368	71598.2	24803.1	11372.9	115885	165975	160588	50452.5	193254	147189	1	93162.6	42766.6	85145.9	71135.6	111919
CPD-638	gibberellin A44 (closed lactone form)	1.84	345.163	C20 H25 O5	1	1	1	1	1	1	1	1	30045.2	1	28778.5	1	43676.1	21435.8	13484.8	45344.9	23112.8	28027.6	14013.6	32538.8	41330.1	20380	72689.8	44827.8	103368	71598.2	24803.1	11372.9	115885	165975	160588	50452.5	193254	147189	1	93162.6	42766.6	85145.9	71135.6	111919
CPD-12406	(E)-1-(L-cysteinylglycin-S-yl)-N-hydroxy-omega-(methylsulfanyl)nonan-1-imine	1.84	379.167	C15 H29 N3 O4 S2	17158.7	18056.4	16297.8	10601.3	1	1	22418.6	1	29481.9	1	18067.9	17059.3	11600.8	19444.9	16584.5	28593.3	17922.8	19560.8	20931.3	24789.5	1	1	10480.5	10553.3	1	20480.2	10907.9	10911.4	22564.7	19970.3	34936.8	16787	30938.9	10844.2	1	24296.7	24436.5	23814.8	12065.5	18090.7
CPD-649	sphinganine 1-phosphate	1.84	380.245	C18 H39 N O5 P	35274.8	19266.8	1	40648.2	47859.8	53399.1	34667.7	25198.3	1	25184.8	1	1	1	1	13863.9	32797	1	1	1	1	1	1	1	1	50464.8	10749.8	1	1	1	18811	1	1	1	21157.3	1	1	1	25880.9	1	1
CPD0-1598	moiramide B	1.84	453.24	C25 H31 N3 O5	39752.6	1	1	41175.1	41681.8	36530.2	19541.1	11928.9	1	12935.1	1	16947.2	1	1	17857.2	26573.3	1	1	1	1	1	1	1	1	40801.9	19759	1	1	1	1	1	1	1	1	1	1	1	1	1	1
CPD-15056	(2Z)-2-aminobut-2-enoate	1.85	100.038	C4 H6 N O2	729430	1.18063e+06	1.30201e+06	1.30611e+06	835080	1.2488e+06	1.24108e+06	1068360	1.28561e+06	1.30139e+06	827805	1.07301e+06	763890	1.14426e+06	1.17326e+06	1.1263e+06	1.0252e+06	1.07018e+06	1.08668e+06	1.2706e+06	1.15928e+06	1316734	1.32072e+06	1.67015e+06	1.6005e+06	1.31841e+06	1.43801e+06	1.71783e+06	1.05838e+06	1.28473e+06	1170729	1.15658e+06	1.23329e+06	1556450	1.71967e+06	1.57811e+06	1.28752e+06	1.42947e+06	1.61859e+06	1.4199e+06
CPD-16013	2-iminobutanoate	1.85	100.038	C4 H6 N O2	729430	1.18063e+06	1.30201e+06	1.30611e+06	835080	1.2488e+06	1.24108e+06	1068360	1.28561e+06	1.30139e+06	827805	1.07301e+06	763890	1.14426e+06	1.17326e+06	1.1263e+06	1.0252e+06	1.07018e+06	1.08668e+06	1.2706e+06	1.15928e+06	1316734	1.32072e+06	1.67015e+06	1.6005e+06	1.31841e+06	1.43801e+06	1.71783e+06	1.05838e+06	1.28473e+06	1170729	1.15658e+06	1.23329e+06	1556450	1.71967e+06	1.57811e+06	1.28752e+06	1.42947e+06	1.61859e+06	1.4199e+06
CPD-19606	2-keto-4-hydroxybutyrolactone	1.85	116.011	C4 H4 O4	729430	1.18063e+06	1.30201e+06	1.30611e+06	835080	1.2488e+06	1.24108e+06	1068360	1.28561e+06	1.30139e+06	827805	1.07301e+06	769506	1.14426e+06	1.17326e+06	1.1263e+06	1.0252e+06	1.07018e+06	1.08668e+06	1.2706e+06	1.15928e+06	1316734	1.32072e+06	1.67015e+06	1.6005e+06	1.31841e+06	1.43801e+06	1.71783e+06	1.05838e+06	1.28473e+06	1170729	1.15658e+06	1.23329e+06	1556450	1.71967e+06	1.57811e+06	1.28752e+06	1.42947e+06	1.61859e+06	1.4199e+06
SUC	succinate	1.85	116.011	C4 H4 O4	729430	1.18063e+06	1.30201e+06	1.30611e+06	835080	1.2488e+06	1.24108e+06	1068360	1.28561e+06	1.30139e+06	827805	1.07301e+06	769506	1.14426e+06	1.17326e+06	1.1263e+06	1.0252e+06	1.07018e+06	1.08668e+06	1.2706e+06	1.15928e+06	1316734	1.32072e+06	1.67015e+06	1.6005e+06	1.31841e+06	1.43801e+06	1.71783e+06	1.05838e+06	1.28473e+06	1170729	1.15658e+06	1.23329e+06	1556450	1.71967e+06	1.57811e+06	1.28752e+06	1.42947e+06	1.61859e+06	1.4199e+06
CPD-9757	L-alpha-(methylenecyclopropyl)-glycine	1.85	127.064	C6 H9 N O2	820281	715701	410584	472062	346668	438638	337041	391110	331273	289426	366517	241425	201448	341723	194815	293163	112612	184618	132225	153318	51618.8	125769	73694.4	78845.3	235514	152670	10767.3	99978.3	154171	266480	157307	140853	319406	218888	202054	242562	147210	222970	185970	141336
TYR	L-tyrosine	1.85	181.072	C9 H11 N O3	573634	497811	354484	349809	366475	380587	315651	295039	356100	253853	447445	323606	428803	478487	347320	400564	399202	340741	301047	272615	276777	362124	366496	367204	363746	351753	304128	283571	334490	330121	448290	371202	566236	380199	246219	533644	424630	300978	297965	266565
MANNITOL-1P	D-mannitol 1-phosphate	1.85	260.026	C6 H13 O9 P	244918	345007	259966	265086	289459	303755	260766	266258	191534	235182	240492	212926	167631	210086	227298	218886	183558	176617	184545	170928	186550	258775	191940	206800	359920	268319	260782	254642	229590	281736	70015.3	247926	222942	291583	221529	233093	243363	267616	104044	88133.4
D-SORBITOL-6-P	D-sorbitol 6-phosphate	1.85	260.026	C6 H13 O9 P	244918	345007	259966	265086	289459	303755	260766	266258	191534	235182	240492	212926	167631	210086	227298	218886	183558	176617	184545	170928	186550	258775	191940	206800	359920	268319	260782	254642	229590	281736	70015.3	247926	222942	291583	221529	233093	243363	267616	104044	88133.4
CPD-12381	8-oxo-deoxyguanosine	1.85	283.088	C10 H13 N5 O5	141638	85982.1	78645.5	103451	109831	129195	79015.3	68354.2	52333.4	79559	79434.7	71300.1	54559.1	63301.2	60848.4	91193.7	46976.1	51133.2	36908.8	37918.1	29009.6	40342.7	36021.5	22710.8	90922.2	52976.1	60045.7	30255.6	41101.6	52718.4	49373.8	66266.7	45229.9	56948.9	39250.7	43593.6	39664.4	43105.8	33049.4	32826.2
CPD-15142	9-beta-D-arabinofuranosylguanine	1.85	283.088	C10 H13 N5 O5	141638	85982.1	78645.5	103451	109831	129195	79015.3	68354.2	52333.4	79559	79434.7	71300.1	54559.1	63301.2	60848.4	91193.7	46976.1	51133.2	36908.8	37918.1	29009.6	40342.7	36021.5	22710.8	90922.2	52976.1	60045.7	30255.6	41101.6	52718.4	49373.8	66266.7	45229.9	56948.9	39250.7	43593.6	39664.4	43105.8	33049.4	32826.2
GUANOSINE	guanosine	1.85	283.088	C10 H13 N5 O5	141638	85982.1	78645.5	103451	109831	129195	79015.3	68354.2	52333.4	79559	79434.7	71300.1	54559.1	63301.2	60848.4	91193.7	46976.1	51133.2	36908.8	37918.1	29009.6	40342.7	36021.5	22710.8	90922.2	52976.1	60045.7	30255.6	41101.6	52718.4	49373.8	66266.7	45229.9	56948.9	39250.7	43593.6	39664.4	43105.8	33049.4	32826.2
CPD-9583	(6-hydroxy-indol-3-yl)acetyl-L-valine	1.85	289.124	C15 H17 N2 O4	181894	124400	111381	120573	115329	180559	116300	132002	125055	123587	146836	125420	113839	143005	164610	135242	102958	79259.9	95555.1	109463	96396.8	84899.3	170809	130417	172043	144855	202568	120266	169486	189329	195114	120135	221559	128716	118693	142831	150663	181747	124144	174904
CPD-9596	oxindole-3-acetyl-L-valine	1.85	289.124	C15 H17 N2 O4	181894	124400	111381	120573	115329	180559	116300	132002	125055	123587	146836	125420	113839	143005	164610	135242	102958	79259.9	95555.1	109463	96396.8	84899.3	170809	130417	172043	144855	202568	120266	169486	189329	195114	120135	221559	128716	118693	142831	150663	181747	124144	174904
CPD-12236	feruloylagmatine	1.85	307.183	C15 H23 N4 O3	45247.9	56197	51545.9	40650.1	49646	51979.1	64909	40332.2	56604.7	57446.1	36579.5	39785.9	29735.9	46524.8	48072.7	41523.7	37331.1	52673.6	49045.5	61920.8	22863.7	33607.5	29982.2	17683.2	34038.2	48114.4	38363.2	27312.3	49534.6	43629.8	29037.9	27823.1	23019.7	39753.4	21008.4	65729	36912.6	36013.1	22421	31046.6
S-STYLOPINE	(S)-stylopine	1.85	323.118	C19 H17 N O4	111260	104773	104274	105821	112591	141909	92606.5	96723.1	69006.2	71785.4	87774.3	81285.2	87439.7	137616	74686	88521.1	128114	96669.4	70173.1	23095	215801	350870	172322	229114	260254	160415	239679	176989	27383	188288	195418	139186	246233	338308	109180	138913	267987	147067	80786.3	72241.3
CPD-8907	(+)-lariciresinol	1.85	360.151	C20 H24 O6	67991.2	70040.1	68962.5	71894	53405.2	52416.4	70489	52112.7	93413.2	72536.9	48697.6	71187.2	52663.1	77896.9	71914	76672.4	90010.9	86604.9	90402.4	116729	58175.3	34805.6	67655.6	77635.4	56618.6	75352.4	76808	63274.1	93956.6	75939.2	79118.7	55427.8	71135.1	60965.2	70550.5	93780.5	79307.3	89799.4	65841.8	76829
CPD-8911	(3R,4R)-3,4-bis(4-hydroxy-3-methoxybenzyl)tetrahydro-2-furanol	1.85	360.151	C20 H24 O6	67991.2	70040.1	68962.5	71894	53405.2	52416.4	70489	52112.7	93413.2	72536.9	48697.6	71187.2	52663.1	77896.9	71914	76672.4	90010.9	86604.9	90402.4	116729	58175.3	34805.6	67655.6	77635.4	56618.6	75352.4	76808	63274.1	93956.6	75939.2	79118.7	55427.8	71135.1	60965.2	70550.5	93780.5	79307.3	89799.4	65841.8	76829
CPD-8908	(-)-lariciresinol	1.85	360.151	C20 H24 O6	67991.2	70040.1	68962.5	71894	53405.2	52416.4	70489	52112.7	93413.2	72536.9	48697.6	71187.2	52663.1	77896.9	71914	76672.4	90010.9	86604.9	90402.4	116729	58175.3	34805.6	67655.6	77635.4	56618.6	75352.4	76808	63274.1	93956.6	75939.2	79118.7	55427.8	71135.1	60965.2	70550.5	93780.5	79307.3	89799.4	65841.8	76829
CPD-6201	gibberellin A36	1.85	360.151	C20 H24 O6	67991.2	70040.1	68962.5	71894	53405.2	52416.4	70489	52112.7	93413.2	72536.9	48697.6	71187.2	52663.1	77896.9	71914	76672.4	90010.9	86604.9	90402.4	116729	58175.3	34805.6	67655.6	77635.4	56618.6	75352.4	76808	63274.1	93956.6	75939.2	79118.7	55427.8	71135.1	60965.2	70550.5	93780.5	79307.3	89799.4	65841.8	76829
CPD1F-96	gibberellin A19	1.85	360.151	C20 H24 O6	67991.2	70040.1	68962.5	71894	53405.2	52416.4	70489	52112.7	93413.2	72536.9	48697.6	71187.2	52663.1	77896.9	71914	76672.4	90010.9	86604.9	90402.4	116729	58175.3	34805.6	67655.6	77635.4	56618.6	75352.4	76808	63274.1	93956.6	75939.2	79118.7	55427.8	71135.1	60965.2	70550.5	93780.5	79307.3	89799.4	65841.8	76829
CPD-9923	(1R,6R)-6-hydroxy-2-succinylcyclohexa-2,4-diene-1-carboxylate	1.85	238.044	C11 H10 O6	265066	285715	259966	265086	289459	303755	260766	266258	191534	235182	235200	212926	167631	210086	227298	218886	183558	176617	184545	1	1	258775	191940	206800	359920	268319	260782	254642	1	281736	254840	209777	222942	1	211267	233093	243363	256926	98673.6	88133.4
SUCCINYL-OH-CYCLOHEXADIENE-COOH	(1S,6R)-2-succinyl-6-hydroxy-2,4-cyclohexadiene-1-carboxylate	1.85	238.044	C11 H10 O6	265066	285715	259966	265086	289459	303755	260766	266258	191534	235182	235200	212926	167631	210086	227298	218886	183558	176617	184545	1	1	258775	191940	206800	359920	268319	260782	254642	1	281736	254840	209777	222942	1	211267	233093	243363	256926	98673.6	88133.4
CPD-9024	allopurinol	1.85	136.037	C5 H4 N4 O	1	12454.4	1	1	1	1	1	1	39071.4	1	20670.4	1	45049.3	11806.7	13560.7	62461.8	19300.1	33825	27189.4	52295.2	12520.2	1	47131	20308.2	41951.4	48488.5	1	1	95574.9	114138	89978.2	46022.4	87700.8	75609.3	1	108229	14531.8	70026.2	100277	139005
CPD-9023	2-hydroxypurine	1.85	136.037	C5 H4 N4 O	1	12454.4	1	1	1	1	1	1	39071.4	1	20670.4	1	45049.3	11806.7	13560.7	62461.8	19300.1	33825	27189.4	52295.2	12520.2	1	47131	20308.2	41951.4	48488.5	1	1	95574.9	114138	89978.2	46022.4	87700.8	75609.3	1	108229	14531.8	70026.2	100277	139005
HYPOXANTHINE	hypoxanthine	1.85	136.037	C5 H4 N4 O	1	12454.4	1	1	1	1	1	1	39071.4	1	20670.4	1	45049.3	11806.7	13560.7	62461.8	19300.1	33825	27189.4	52295.2	12520.2	1	47131	20308.2	41951.4	48488.5	1	1	95574.9	114138	89978.2	46022.4	87700.8	75609.3	1	108229	14531.8	70026.2	100277	139005
CPD-9017	8-hydroxypurine	1.85	136.037	C5 H4 N4 O	1	12454.4	1	1	1	1	1	1	39071.4	1	20670.4	1	45049.3	11806.7	13560.7	62461.8	19300.1	33825	27189.4	52295.2	12520.2	1	47131	20308.2	41951.4	48488.5	1	1	95574.9	114138	89978.2	46022.4	87700.8	75609.3	1	108229	14531.8	70026.2	100277	139005
5-HYDROXY-TRYPTOPHAN	5-hydroxy-L-tryptophan	1.85	220.082	C11 H12 N2 O3	18450.7	60703.9	55087.1	39875.8	31436.3	22631.6	34087.8	1	1	1	1	1	97770.9	95149.4	94511.3	1	1	113005	109768	123012	1	19944.4	186968	1	1	190298	100174	66602.3	295495	398993	313208	221361	350467	259449	76058.7	355368	185659	266339	334090	402455
CPD-15217	gibberellin A5	1.85	329.146	C19 H21 O5	1	43151.3	31550.5	19732.2	17694.8	1	26668	1	32665.1	20819.5	1	18120.5	11680.6	21598.2	22065.6	19697.8	31218.6	34349.4	36163.2	74288.7	10629.5	1	1	20158	1	20254	1	1	24028.6	11192	11820.2	39775.9	11553.1	1	1	39439.4	26429.7	30146.6	20362	17149
CPD-6975	gibberellin A7	1.85	329.146	C19 H21 O5	1	43151.3	31550.5	19732.2	17694.8	1	26668	1	32665.1	20819.5	1	18120.5	11680.6	21598.2	22065.6	19697.8	31218.6	34349.4	36163.2	74288.7	10629.5	1	1	20158	1	20254	1	1	24028.6	11192	11820.2	39775.9	11553.1	1	1	39439.4	26429.7	30146.6	20362	17149
CPD-12400	(E)-1-(L-cysteinylglycin-S-yl)-N-hydroxy-omega-(methylsulfanyl)heptan-1-imine	1.85	351.127	C13 H25 N3 O4 S2	1	43151.3	31550.5	19732.2	17694.8	1	26668	1	32665.1	20819.5	1	18120.5	11680.6	21598.2	22065.6	19697.8	31218.6	34349.4	36163.2	74288.7	10629.5	1	1	20158	1	20254	1	1	24028.6	11192	11820.2	39775.9	11553.1	1	1	39439.4	26429.7	30146.6	20362	17149
ADP	ADP	1.85	424.01	C10 H12 N5 O10 P2	43231	58890.1	71534.6	48506.3	57817.9	72840	66802.3	15989.9	51756.7	59274.8	142914	20512.1	59047.9	64215.8	70170.3	43644.9	57296.6	39631.7	36096.3	27314.6	1	1	10584.5	1	1	10668.8	1	1	38608.1	1	1	62253.2	56115	1	35515.8	1	12531	31111.7	24879.9	16557
DGDP	dGDP	1.85	424.01	C10 H12 N5 O10 P2	43231	58890.1	71534.6	48506.3	57817.9	72840	66802.3	15989.9	51756.7	59274.8	142914	20512.1	59047.9	64215.8	70170.3	43644.9	57296.6	39631.7	36096.3	27314.6	1	1	10584.5	1	1	10668.8	1	1	38608.1	1	1	62253.2	56115	1	35515.8	1	12531	31111.7	24879.9	16557
CPD0-1234	isoleucine tetrazole	1.85	155.116	C6 H13 N5	1	12137.8	19002.4	16735	1	23224	26637.1	10737.2	1	20908	1	17679	1	1	18023.3	10846.9	17263	11895.5	12371.4	17414	1	1	1	1	1	17171.1	19145.8	1	19203.9	12523.5	1	11919.9	11519.9	11352.2	17089.3	18422.5	24064.1	11331.8	1	18267.7
2K-ADIPATE	2-oxoadipate	1.85	158.019	C6 H6 O5	1	1	1	1	1	1	1	1	39071.4	1	20670.4	1	45049.3	11806.7	13560.7	62461.8	19300.1	33825	27189.4	52295.2	12520.2	1	47131	20308.2	41951.4	48488.5	1	1	95574.9	114138	89978.2	46022.4	87700.8	75609.3	1	108229	14531.8	70026.2	100277	139005
CPD-6959	pterostilbene	1.85	256.103	C16 H16 O3	24200	21164.7	21816.7	21296.7	20386	21493.7	1	1	1	1	1	1	1	1	28840.3	1	1	1	1	23822.2	1	1	1	1	1	22968.6	20811.6	1	37087.6	30865.7	29573.1	37723.6	34834.1	28834.6	22035.7	39225.6	1	32720.9	33135.4	19772.2
3-HYDROXY-PROPIONATE	3-hydroxypropanoate	1.85	89.0209	C3 H5 O3	1	1	1	1	1	1	1	1	1	1	1	1	1	1	1	1	1	1	1	1	1	1	1	1	1	1	10863	12131.9	21788.9	1	1	1	1	26164.9	23264.2	24872	12538.2	30095.1	18701.1	1
D-LACTATE	(R)-lactate	1.85	89.0209	C3 H5 O3	1	1	1	1	1	1	1	1	1	1	1	1	1	1	1	1	1	1	1	1	1	1	1	1	1	1	10863	12131.9	21788.9	1	1	1	1	26164.9	23264.2	24872	12538.2	30095.1	18701.1	1
L-LACTATE	(S)-lactate	1.85	89.0209	C3 H5 O3	1	1	1	1	1	1	1	1	1	1	1	1	1	1	1	1	1	1	1	1	1	1	1	1	1	1	10863	12131.9	21788.9	1	1	1	1	26164.9	23264.2	24872	12538.2	30095.1	18701.1	1
CPD-11507	triketide pyrone	1.85	181.089	C10 H13 O3	1	1	1	1	1	1	1	1	1	1	1	1	1	1	1	1	1	1	1	1	1	1	1	1	1	1	1	1	12392.3	20466.6	17415.3	1	12931.9	1	1	24767.1	1	1	18691.9	28994.1
N-ACETYL-L-LYSINE	N2-acetyl-L-Lysine	1.85	202.129	C9 H18 N2 O3	36223.4	27743.9	1	19394.4	27527.8	27767.1	1	1	1	1	33154.7	1	12784.4	1	1	19629	1	1	1	1	1	1	1	1	12798.5	1	1	1	1	1	1	19300	1	1	1	1	1	1	1	1
CPD-14736	L-kynurenine	1.85974	208.092	C10 H12 N2 O3	242159	314804	276365	322213	271972	301771	340119	313006	1	414834	66627	213282	199534	569541	498507	223916	412545	384113	216536	522251	249837	314977	217398	289047	335238	337333	866675	20428.1	1.48042e+06	962504	50985.7	35404.4	308539	940551	19644.8	1.29605e+06	852501	1392715	1.28531e+06	1.01372e+06
GLUCOTROPEOLIN	glucotropaeolin	1.86	408.031	C14 H18 N O9 S2	13110.1	1	1	12011.4	13117.7	1	1	1	1	1	22976.7	1	8475.49	1	26563.6	11907.2	18052.1	1	11488.8	1	1	1	1	1	1	1	1	1	13865.8	1	1	1	12913.3	1	16477.9	1	1	1	1	1
CPD-7726	dihydroxyphaseic acid	1.86	281.144	C15 H21 O5	10816.7	22067.9	30160.2	54209.4	1	1	18375.4	1	19255.8	24149.9	1	12550.8	1	18087.5	18073.8	23231.7	68310.6	10982.7	26724.4	19072.9	17373.5	1	1	1	1	16978.5	45816.9	1	16424.7	23863.8	11075.4	1	1	1	1	11181.7	28811.3	23698.9	1	1
CPD-7994	N-methyl-Delta1-pyrrolinium cation	1.86	84.0788	C5 H10 N	44973.7	34803.3	28754.9	42579.7	18719.5	28815.8	11652.6	19621.4	22874.4	12269.3	20600.9	22188.8	25065.4	23820.2	21663.9	23610.7	30894.6	20621.4	19935.9	1	1	1	13904.2	35366.1	1	11810.8	18285.6	19875.8	31239.3	45248.1	32801.6	14240.5	32409	1	1	30894	10619.3	13909	31507.6	19941.2
3-OH-BENZALDEHYDE	3-hydroxybenzaldehyde	1.86	122.034	C7 H6 O2	75739.2	43549.4	36494	42579.7	25500.8	28815.8	11652.6	25624.6	30574.9	12269.3	29381.3	28893.4	25065.4	30810.9	21663.9	23610.7	30894.6	20621.4	19935.9	1	1	1	13904.2	1	1	11810.8	18285.6	19875.8	1	1	45393.6	29443.2	32409	1	1	30894	1	1	1	1
CPD-7024	tropolone	1.86	122.034	C7 H6 O2	75739.2	43549.4	36494	42579.7	25500.8	28815.8	11652.6	25624.6	30574.9	12269.3	29381.3	28893.4	25065.4	30810.9	21663.9	23610.7	30894.6	20621.4	19935.9	1	1	1	13904.2	1	1	11810.8	18285.6	19875.8	1	1	45393.6	29443.2	32409	1	1	30894	1	1	1	1
4-HYDROXYBENZALDEHYDE	4-hydroxybenzaldehyde	1.86	122.034	C7 H6 O2	75739.2	43549.4	36494	42579.7	25500.8	28815.8	11652.6	25624.6	30574.9	12269.3	29381.3	28893.4	25065.4	30810.9	21663.9	23610.7	30894.6	20621.4	19935.9	1	1	1	13904.2	1	1	11810.8	18285.6	19875.8	1	1	45393.6	29443.2	32409	1	1	30894	1	1	1	1
SALICYLALDEHYDE	salicylaldehyde	1.86	122.034	C7 H6 O2	75739.2	43549.4	36494	42579.7	25500.8	28815.8	11652.6	25624.6	30574.9	12269.3	29381.3	28893.4	25065.4	30810.9	21663.9	23610.7	30894.6	20621.4	19935.9	1	1	1	13904.2	1	1	11810.8	18285.6	19875.8	1	1	45393.6	29443.2	32409	1	1	30894	1	1	1	1
CPD-14074	3,6-dihydronicotinate	1.86	124.037	C6 H6 N O2	612831	581883	614937	605789	640123	561590	574748	511073	555678	582267	390273	494970	394585	534135	536852	526208	490788	520941	510562	484790	538823	581736	10730.4	669992	699316	624530	635255	734155	510805	613584	530591	501207	525409	726652	630582	725488	617820	606172	502920	495902
GLUTACONATE	(E)-glutaconate	1.86	128.01	C5 H4 O4	1.3209e+06	1.39653e+06	1.53049e+06	1.50353e+06	1.55417e+06	1.08268e+06	1.44785e+06	887857	1.37885e+06	1450195	1	1254606	1	1.36321e+06	1.35656e+06	1.30916e+06	1.24388e+06	1.31687e+06	1.29236e+06	1.25753e+06	1.56207e+06	1.64302e+06	1526764	1.84714e+06	2.03159e+06	1.30324e+06	1.78633e+06	2194011	1.37097e+06	1.6101e+06	1.44019e+06	1.39382e+06	1.3511e+06	2.09971e+06	1.87456e+06	1.88748e+06	1.6547e+06	1.8657e+06	1.40932e+06	1.44168e+06
UDP-D-XYLOSE	UDP-alpha-D-xylose	1.87	534.034	C14 H20 N2 O16 P2	19651.4	16721.7	16549.2	11762.2	1	1	1	1	10972.4	11149.7	1	10750.5	18630.7	1	1	10549.8	11756.7	1	1	1	1	1	1	1	1	1	1	1	1	1	1	1	1	1	1	15968.2	1	17230.7	1	1
UDP-APIOSE	UDP-D-apiose	1.87	534.034	C14 H20 N2 O16 P2	19651.4	16721.7	16549.2	11762.2	1	1	1	1	10972.4	11149.7	1	10750.5	18630.7	1	1	10549.8	11756.7	1	1	1	1	1	1	1	1	1	1	1	1	1	1	1	1	1	1	15968.2	1	17230.7	1	1
CPD-12513	UDP-beta-L-arabinopyranose	1.87	534.034	C14 H20 N2 O16 P2	19651.4	16721.7	16549.2	11762.2	1	1	1	1	10972.4	11149.7	1	10750.5	18630.7	1	1	10549.8	11756.7	1	1	1	1	1	1	1	1	1	1	1	1	1	1	1	1	1	1	15968.2	1	17230.7	1	1
CPD-12511	UDP-beta-L-arabinofuranose	1.87	534.034	C14 H20 N2 O16 P2	19651.4	16721.7	16549.2	11762.2	1	1	1	1	10972.4	11149.7	1	10750.5	18630.7	1	1	10549.8	11756.7	1	1	1	1	1	1	1	1	1	1	1	1	1	1	1	1	1	1	15968.2	1	17230.7	1	1
BENZIMIDAZOLE	benzimidazole	1.88	118.053	C7 H6 N2	364696	351117	402638	421163	369088	378120	419200	378956	355990	396277	276938	398804	350766	415440	401005	436986	476916	80948.6	503156	62996.4	477400	400614	373720	339525	385750	472008	353133	185865	403268	346804	424421	308875	274860	565801	321033	484314	313550	307893	254595	303914
XANTHINE	xanthine	1.88	152.032	C5 H4 N4 O2	2.19796e+06	1.44303e+06	2.36938e+06	2.27527e+06	2.50886e+06	1.90006e+06	2056053	1431713	2039660	2.09926e+06	1.39257e+06	1676546	1.37521e+06	1.82646e+06	1894031	1.83873e+06	1.60172e+06	1.66264e+06	1.701e+06	1.72349e+06	1.46394e+06	1594577	1.94272e+06	2.16632e+06	2.07345e+06	2.04317e+06	2.09301e+06	2.35215e+06	1.50428e+06	1.9553e+06	1.53857e+06	1.64937e+06	1.85381e+06	1.25777e+06	2278552	2.05855e+06	1.84227e+06	1.94633e+06	1.93222e+06	2.22154e+06
3-HYDROXY-ANTHRANILATE	3-hydroxyanthranilate	1.88	152.032	C7 H6 N O3	1.83505e+06	1.92742e+06	2.0307e+06	1.93023e+06	2.13142e+06	1794929	1.90152e+06	1.68887e+06	1958136	1.95346e+06	1.33979e+06	1.62678e+06	1.29904e+06	1767442	1.78921e+06	1.66225e+06	1.55168e+06	1.59201e+06	1.61616e+06	1.65139e+06	1.4342e+06	1.51915e+06	1.74648e+06	1.95288e+06	1.94332e+06	1.77173e+06	1926105	2310420	1.50428e+06	1.87578e+06	1.50949e+06	1.55422e+06	1652104	1.9655e+06	1.87784e+06	2.04422e+06	1.7111e+06	1912440	1.93222e+06	1.82991e+06
BACIMETHRIN	bacimethrin	1.88	155.072	C6 H9 N3 O2	134204	145884	162309	141193	167259	134797	149174	118843	135705	147841	64776.9	87889.4	58355.6	111899	132807	121135	110270	103185	102097	116502	69290.9	83014.9	126725	126483	121461	128750	124439	156709	116556	133997	120114	10682.9	110783	133075	150368	157374	122080	124955	102177	129060
CPD-670	3-(pyrazol-1-yl)-L-alanine	1.88	155.072	C6 H9 N3 O2	134204	145884	162309	141193	167259	134797	149174	118843	135705	147841	64776.9	87889.4	58355.6	111899	132807	121135	110270	103185	102097	116502	69290.9	83014.9	126725	126483	121461	128750	124439	156709	116556	133997	120114	10682.9	110783	133075	150368	157374	122080	124955	102177	129060
HIS	L-histidine	1.88	155.072	C6 H9 N3 O2	134204	145884	162309	141193	167259	134797	149174	118843	135705	147841	64776.9	87889.4	58355.6	111899	132807	121135	110270	103185	102097	116502	69290.9	83014.9	126725	126483	121461	128750	124439	156709	116556	133997	120114	10682.9	110783	133075	150368	157374	122080	124955	102177	129060
CPD-7615	1-naphthoate	1.88	171.046	C11 H7 O2	134204	145884	162309	141193	167259	134797	149174	118843	135705	147841	64776.9	87889.4	58355.6	111899	132807	121135	110270	103185	102097	116502	69290.9	83014.9	126725	126483	121461	128750	124439	156709	116556	133997	120114	10682.9	110783	133075	150368	157374	122080	124955	102177	129060
L-DEHYDRO-ASCORBATE	L-dehydro-ascorbate	1.88	174.014	C6 H6 O6	1.86005e+06	1.9469e+06	2.04748e+06	1.94858e+06	2.14422e+06	1.82051e+06	1.90152e+06	1.68887e+06	1.98498e+06	1.95346e+06	1.33979e+06	1.64845e+06	1.29904e+06	1.78077e+06	1.81698e+06	1.6724e+06	1.5657e+06	1.59201e+06	1.61616e+06	1.69697e+06	1.44492e+06	1.51915e+06	1.77961e+06	1.95288e+06	1.96725e+06	1.77173e+06	1.52392e+06	2.08708e+06	1.50428e+06	1.87578e+06	1.50949e+06	1.57216e+06	1.73268e+06	1.36027e+06	2.30053e+06	2.05855e+06	1.7111e+06	1904438	1.93222e+06	1.82991e+06
PYRIDOXINE-5P	pyridoxine 5'-phosphate	1.88	247.022	C8 H10 N O6 P	39627.6	46830.7	38688.8	34061.8	27125.1	19290.2	27845.9	18292.4	67410.6	31396.9	24140.1	17510.3	31715.3	53567.9	40095.5	52244	47065.1	63474.7	52365.3	113546	32843	18600.7	41136.1	51405	48594.6	56870.5	42443	42873.8	91201.9	60112.4	71255.6	22967.9	42287.1	34032.2	19734.5	64193	35344.9	95550.2	55694.7	41040.2
EDTA	EDTA	1.88	290.074	C10 H14 N2 O8	1	290130	339442	300651	1	281013	367329	240624	354280	343679	205454	308031	287365	79992.5	292344	41011.4	345990	361998	344222	127763	131882	90872.6	127247	1	1	152023	171866	112821	190220	182923	159309	165325	162400	153228	110062	278904	172578	105097	127752	173311
LEUCOPELARGONIDIN-CMPD	(2R,3S,4S)-leucopelargonidin	1.88	290.074	C15 H14 O6	332689	290130	339442	300651	1	281013	367329	240624	354280	343679	205454	308031	287365	79992.5	292344	41011.4	345990	361998	344222	127763	131882	90872.6	127247	1	1	152023	171866	112821	190220	182923	159309	165325	162400	153228	110062	278904	172578	1	127752	173311
CPD-1961	(+)-catechin	1.88	290.074	C15 H14 O6	332689	290130	339442	300651	1	281013	367329	240624	354280	343679	205454	308031	287365	79992.5	292344	41011.4	345990	361998	344222	127763	131882	90872.6	127247	1	1	152023	171866	112821	190220	182923	159309	165325	162400	153228	110062	278904	172578	1	127752	173311
CPD-11941	luteoforol	1.88	290.074	C15 H14 O6	332689	290130	339442	300651	1	281013	367329	240624	354280	343679	205454	308031	287365	79992.5	292344	41011.4	345990	361998	344222	127763	131882	90872.6	127247	1	1	152023	171866	112821	190220	182923	159309	165325	162400	153228	110062	278904	172578	1	127752	173311
CPD-7630	(-)-epicatechin	1.88	290.074	C15 H14 O6	332689	290130	339442	300651	1	281013	367329	240624	354280	343679	205454	308031	287365	79992.5	292344	41011.4	345990	361998	344222	127763	131882	90872.6	127247	1	1	152023	171866	112821	190220	182923	159309	165325	162400	153228	110062	278904	172578	1	127752	173311
CPD-20277	swainsonine	1.89	173.1	C8 H15 N O3	988665	871518	722874	429034	283664	214845	200251	165472	166850	193668	69825.7	144931	101202	168813	155325	151750	148872	1	166045	103536	138298	136527	149482	136831	141613	167048	156554	175175	139976	152685	136865	121035	117207	172506	152317	178923	1	140761	87980.8	115807
INDOLE-PROPIONATE	3-(1H-indol-3-yl)propanoate	1.89	188.072	C11 H10 N O2	777653	816430	913430	866711	924713	885512	893018	785007	794155	849669	548242	756062	615201	856602	805377	749618	782175	828594	842893	627856	824516	809782	825536	820213	811964	927526	814233	886791	661978	780973	726813	653613	678605	882391	735396	880179	784248	691130	476044	510604
CPD-10546	methyl (indol-3-yl)acetate	1.89	189.074	C11 H11 N O2	159862	171692	198582	183494	189352	167892	187652	154241	160892	176880	57589.5	144931	95942.6	168813	155325	151750	148872	167777	166045	103536	138298	136527	149482	136831	141613	167048	156554	175175	139976	152685	136865	121035	117207	172506	152317	178923	147606	140761	87980.8	115807
CPD-18130	arabidopate	1.89	207.999	C9 H4 O6	6.78236e+06	6.4871e+06	7698345	6058913	7169578	1.4578e+06	1.21565e+06	1.17897e+06	6.84882e+06	1.03913e+06	4154632	986356	6.39113e+06	1.04279e+06	6.77285e+06	6.74927e+06	7436156	7.32325e+06	7.80223e+06	5.81517e+06	5.81143e+06	4.02129e+06	7506150	5.56323e+06	4.55471e+06	1.65803e+06	7063101	5752539	4.29402e+06	5314350	4.82813e+06	4453128	1.41421e+06	6.21958e+06	6.68322e+06	6954196	6.70602e+06	1.07667e+06	4.40766e+06	2.29625e+06
CPD-18135	iso-arabidopate	1.89	207.999	C9 H4 O6	6.78236e+06	6.4871e+06	7698345	6058913	7169578	1.4578e+06	1.21565e+06	1.17897e+06	6.84882e+06	1.03913e+06	4154632	986356	6.39113e+06	1.04279e+06	6.77285e+06	6.74927e+06	7436156	7.32325e+06	7.80223e+06	5.81517e+06	5.81143e+06	4.02129e+06	7506150	5.56323e+06	4.55471e+06	1.65803e+06	7063101	5752539	4.29402e+06	5314350	4.82813e+06	4453128	1.41421e+06	6.21958e+06	6.68322e+06	6954196	6.70602e+06	1.07667e+06	4.40766e+06	2.29625e+06
CPD-9803	2-hydroxycaffeate	1.89	210.054	C10 H10 O5	777653	816430	913430	866711	924713	885512	893018	785007	794155	849669	548242	756062	615201	856602	805377	749618	782175	828594	842893	627856	824516	809782	825536	820213	811964	927526	814233	886791	661978	780973	726813	653613	678605	882391	735396	880179	784248	691130	476044	510604
CPD-9807	2-hydroxyferulate	1.89	210.054	C10 H10 O5	777653	816430	913430	866711	924713	885512	893018	785007	794155	849669	548242	756062	615201	856602	805377	749618	782175	828594	842893	627856	824516	809782	825536	820213	811964	927526	814233	886791	661978	780973	726813	653613	678605	882391	735396	880179	784248	691130	476044	510604
CPD-15480	7,8,4'-trihydroxyflavone	1.89	270.057	C15 H10 O5	1	22896	36466.2	36746	36331.4	36195.6	37186.1	18279.4	31047.7	35933.2	1	33938.4	11983.3	30734.5	36013	33294.9	28256.5	36966.4	42117.8	68172.1	39921.3	25892.8	39828.4	34770.4	17597.9	33944.3	40358.8	42000.3	56649.1	31444.3	31213.4	17610.2	16903.1	45508.4	36922.2	47470.1	25781.9	55933.5	12145.2	24107.9
CPD-6998	6,7,4'-trihydroxyisoflavone	1.89	270.057	C15 H10 O5	1	22896	36466.2	36746	36331.4	36195.6	37186.1	18279.4	31047.7	35933.2	1	33938.4	11983.3	30734.5	36013	33294.9	28256.5	36966.4	42117.8	68172.1	39921.3	25892.8	39828.4	34770.4	17597.9	33944.3	40358.8	42000.3	56649.1	31444.3	31213.4	17610.2	16903.1	45508.4	36922.2	47470.1	25781.9	55933.5	12145.2	24107.9
2-HYDROXYDAIDZEIN	2'-hydroxydaidzein	1.89	270.057	C15 H10 O5	1	22896	36466.2	36746	36331.4	36195.6	37186.1	18279.4	31047.7	35933.2	1	33938.4	11983.3	30734.5	36013	33294.9	28256.5	36966.4	42117.8	68172.1	39921.3	25892.8	39828.4	34770.4	17597.9	33944.3	40358.8	42000.3	56649.1	31444.3	31213.4	17610.2	16903.1	45508.4	36922.2	47470.1	25781.9	55933.5	12145.2	24107.9
CPD-9625	1,6,7-trihydroxy-2-methylanthraquinone	1.89	270.057	C15 H10 O5	1	22896	36466.2	36746	36331.4	36195.6	37186.1	18279.4	31047.7	35933.2	1	33938.4	11983.3	30734.5	36013	33294.9	28256.5	36966.4	42117.8	68172.1	39921.3	25892.8	39828.4	34770.4	17597.9	33944.3	40358.8	42000.3	56649.1	31444.3	31213.4	17610.2	16903.1	45508.4	36922.2	47470.1	25781.9	55933.5	12145.2	24107.9
CPD-12036	6-hydroxy-2-(6-oxo-1-oxaspiro[2.5]octa-4,7-dien-2-yl)-1-benzofuran-3-one	1.89	270.057	C15 H10 O5	1	22896	36466.2	36746	36331.4	36195.6	37186.1	18279.4	31047.7	35933.2	1	33938.4	11983.3	30734.5	36013	33294.9	28256.5	36966.4	42117.8	68172.1	39921.3	25892.8	39828.4	34770.4	17597.9	33944.3	40358.8	42000.3	56649.1	31444.3	31213.4	17610.2	16903.1	45508.4	36922.2	47470.1	25781.9	55933.5	12145.2	24107.9
CPD-12038	6-hydroxy-2-(4-hydroxy-phenoxymethylene)-benzofuran-3-one	1.89	270.057	C15 H10 O5	1	22896	36466.2	36746	36331.4	36195.6	37186.1	18279.4	31047.7	35933.2	1	33938.4	11983.3	30734.5	36013	33294.9	28256.5	36966.4	42117.8	68172.1	39921.3	25892.8	39828.4	34770.4	17597.9	33944.3	40358.8	42000.3	56649.1	31444.3	31213.4	17610.2	16903.1	45508.4	36922.2	47470.1	25781.9	55933.5	12145.2	24107.9
CPD-7389	sulfuretin	1.89	270.057	C15 H10 O5	1	22896	36466.2	36746	36331.4	36195.6	37186.1	18279.4	31047.7	35933.2	1	33938.4	11983.3	30734.5	36013	33294.9	28256.5	36966.4	42117.8	68172.1	39921.3	25892.8	39828.4	34770.4	17597.9	33944.3	40358.8	42000.3	56649.1	31444.3	31213.4	17610.2	16903.1	45508.4	36922.2	47470.1	25781.9	55933.5	12145.2	24107.9
CPD-12724	baicalein	1.89	270.057	C15 H10 O5	1	22896	36466.2	36746	36331.4	36195.6	37186.1	18279.4	31047.7	35933.2	1	33938.4	11983.3	30734.5	36013	33294.9	28256.5	36966.4	42117.8	68172.1	39921.3	25892.8	39828.4	34770.4	17597.9	33944.3	40358.8	42000.3	56649.1	31444.3	31213.4	17610.2	16903.1	45508.4	36922.2	47470.1	25781.9	55933.5	12145.2	24107.9
TDP	dTDP	1.89	399.005	C10 H13 N2 O11 P2	266971	384780	495273	150573	195326	616260	671266	612190	705637	690574	106721	651971	526174	686889	668289	684832	643942	627694	630066	647511	586039	591618	682398	752995	679872	717805	774558	829550	670718	750696	685870	666940	655108	788548	879935	970756	740348	751828	748934	708178
CPD-8686	9-oxononanoate	1.89	171.096	C9 H15 O3	14990037	14944300	17521072	16286311	17046352	1	1	1	1	1	1	1	1	1	15933081	1	1	1	1	1	1	1	1	1	1	18005018	16706009	16684498	12046712	15417882	13585978	12491681	1	16236455	14130975	15494030	14781504	12255282	9060520	10467597
CPD-10207	(2E)-4-hydroxy-5-methyl-2-propylidene-3(2H)-furanone	1.89	154.069	C8 H10 O3	1	1	1	1	1	1	1	1	3040304	1	1	1	1	1	1	1	1	1	1	1	2.38773e+06	2.50059e+06	1	3.10419e+06	1	1	1	1	1	1	1	1	1	1	1	1	1	1	1	1
CPD-9499	3,5-dimethoxyphenol	1.89	154.069	C8 H10 O3	1	1	1	1	1	1	1	1	3040304	1	1	1	1	1	1	1	1	1	1	1	2.38773e+06	2.50059e+06	1	3.10419e+06	1	1	1	1	1	1	1	1	1	1	1	1	1	1	1	1
CPD-267	N-hydroxy-L-tyrosine	1.8925	196.063	C9 H10 N O4	62169.5	26600.1	46593.7	40083	37296.7	63134.3	60437.4	58545.6	58922.1	55432	94027.9	49548.1	194085	70293.2	66914.9	62964.7	52349	55004.6	36075.5	59189.3	528121	81523	202582	516583	198362	207637	52635.4	46889.6	323590	430055	378286	254339	375592	280829	45089.9	436552	31149.1	250991	372950	413056
CPD-13030	N,N-dihydroxy-L-phenylalanine	1.8925	196.063	C9 H10 N O4	62169.5	26600.1	46593.7	40083	37296.7	63134.3	60437.4	58545.6	58922.1	55432	94027.9	49548.1	194085	70293.2	66914.9	62964.7	52349	55004.6	36075.5	59189.3	528121	81523	202582	516583	198362	207637	52635.4	46889.6	323590	430055	378286	254339	375592	280829	45089.9	436552	31149.1	250991	372950	413056
CPD-14488	alpha-D-glucuronate	1.9	193.029	C6 H9 O7	1.4644e+06	1.43667e+06	1.65409e+06	1527572	1505427	1	1	1	1	71837.4	1	1	1	70832.5	69131.2	67241.8	1	1	40048.5	11175.6	1	1	1	1	1	1.70439e+06	1.48377e+06	1.58549e+06	1.20129e+06	1.62383e+06	224234	1495999	1	1.46221e+06	1.66051e+06	1.80997e+06	33737.2	1478843	10416.8	1.54256e+06
5-DEHYDROGLUCONATE	5-dehydro-D-gluconate	1.9	193.029	C6 H9 O7	1.4644e+06	1.43667e+06	1.65409e+06	1527572	1505427	1	1	1	1	71837.4	1	1	1	70832.5	69131.2	67241.8	1	1	40048.5	11175.6	1	1	1	1	1	1.70439e+06	1.48377e+06	1.58549e+06	1.20129e+06	1.62383e+06	224234	1495999	1	1.46221e+06	1.66051e+06	1.80997e+06	33737.2	1478843	10416.8	1.54256e+06
CPD-12521	beta-D-glucuronate	1.9	193.029	C6 H9 O7	1.4644e+06	1.43667e+06	1.65409e+06	1527572	1505427	1	1	1	1	71837.4	1	1	1	70832.5	69131.2	67241.8	1	1	40048.5	11175.6	1	1	1	1	1	1.70439e+06	1.48377e+06	1.58549e+06	1.20129e+06	1.62383e+06	224234	1495999	1	1.46221e+06	1.66051e+06	1.80997e+06	33737.2	1478843	10416.8	1.54256e+06
CPD-13059	2-keto-L-gulonate	1.9	193.029	C6 H9 O7	1.4644e+06	1.43667e+06	1.65409e+06	1527572	1505427	1	1	1	1	71837.4	1	1	1	70832.5	69131.2	67241.8	1	1	40048.5	11175.6	1	1	1	1	1	1.70439e+06	1.48377e+06	1.58549e+06	1.20129e+06	1.62383e+06	224234	1495999	1	1.46221e+06	1.66051e+06	1.80997e+06	33737.2	1478843	10416.8	1.54256e+06
CPD-12523	alpha-D-galacturonate	1.9	193.029	C6 H9 O7	1.4644e+06	1.43667e+06	1.65409e+06	1527572	1505427	1	1	1	1	71837.4	1	1	1	70832.5	69131.2	67241.8	1	1	40048.5	11175.6	1	1	1	1	1	1.70439e+06	1.48377e+06	1.58549e+06	1.20129e+06	1.62383e+06	224234	1495999	1	1.46221e+06	1.66051e+06	1.80997e+06	33737.2	1478843	10416.8	1.54256e+06
CPD-15530	aldehydo-D-glucuronate	1.9	193.029	C6 H9 O7	1.4644e+06	1.43667e+06	1.65409e+06	1527572	1505427	1	1	1	1	71837.4	1	1	1	70832.5	69131.2	67241.8	1	1	40048.5	11175.6	1	1	1	1	1	1.70439e+06	1.48377e+06	1.58549e+06	1.20129e+06	1.62383e+06	224234	1495999	1	1.46221e+06	1.66051e+06	1.80997e+06	33737.2	1478843	10416.8	1.54256e+06
CPD-15633	aldehydo-D-galacturonate	1.9	193.029	C6 H9 O7	1.4644e+06	1.43667e+06	1.65409e+06	1527572	1505427	1	1	1	1	71837.4	1	1	1	70832.5	69131.2	67241.8	1	1	40048.5	11175.6	1	1	1	1	1	1.70439e+06	1.48377e+06	1.58549e+06	1.20129e+06	1.62383e+06	224234	1495999	1	1.46221e+06	1.66051e+06	1.80997e+06	33737.2	1478843	10416.8	1.54256e+06
CPD0-1393	2'-azido-2'-deoxyuridine-5'-diphosphate	1.9	425.979	C9 H10 N5 O11 P2	35227.3	17339.8	23261.6	23795.4	23059.4	22430	30378	10384.2	28354.2	23490.4	1	16032	1	12237.9	12002	23662.5	10632.7	17080.7	1	43831.3	1	1	16305.1	1	1	1	16090.8	21861.6	41538	10668.6	22600.8	10786.6	16287.2	1	31007	28924.7	15784.3	40449	10684.7	17489.9
CPD-8095	3-(2-propenoic acid)-4,6-hydroxy cyclohexa-2,5-dienone	1.9	194.024	C9 H6 O5	450125	457925	682104	102950	639795	1	697119	560070	656738	687975	427087	647891	579488	626523	611110	625897	664541	639745	1	489003	498661	370075	619643	524962	466644	604488	431973	399707	258084	543255	143157	444024	652346	448844	1	549284	1	338214	1	288528
4-GUANIDO-BUTYRAMIDE	4-guanidinobutyramide	1.9	145.108	C5 H13 N4 O	5.21473e+06	3706739	3.92121e+06	3146210	2.9312e+06	3.80473e+06	3509578	4.1802e+06	3498600	3495577	4926102	4482814	2979129	3000159	3865347	3.13155e+06	3.46391e+06	2.7011e+06	3.18734e+06	2417822	4.74129e+06	1.32474e+06	588779	6330509	1.72542e+06	5.19328e+06	2.26835e+06	1.77586e+06	5.80202e+06	6333964	5001701	3876105	6209990	2299129	5213698	114408	620386	4.58091e+06	5067146	4.8867e+06
L-DOPACHROME	L-dopachrome	1.9	192.025	C9 H6 N O4	27114790	27148062	30099024	1.27567e+06	1.49915e+06	1.66118e+06	1.34179e+06	1.27922e+06	1.36944e+06	1.11964e+06	750251	1.6164e+06	23605994	1.4802e+06	28936712	1.35684e+06	28063196	29022642	29483698	1.6141e+06	26405444	22340762	33524268	30013982	26628758	3.6677e+06	29682966	29850912	24113524	30516436	26406688	29033536	30535114	26795222	31806378	35980508	29039126	23505564	27994658	26128148
2-O-CAFFEOYLGLUCARATE	2-O-caffeoylglucarate	1.9	370.054	C15 H14 O11	4495523	2654218	2.09349e+06	1.7496e+06	1.48535e+06	1.24777e+06	1.30595e+06	956885	1.22325e+06	1.11263e+06	706352	957534	727897	910873	905659	990666	853833	869459	842554	885917	617560	464468	717372	685323	610853	793077	802536	755526	647108	810252	735919	664893	666827	615791	783978	847206	660386	716490	652349	794089
DTDP-GROUP	dTDP group	1.9	400.014	C10 H14 N2 O11 P2	1.06932e+06	972136	997544	1021264	990281	876022	993535	788539	1.05386e+06	976379	447224	880408	450626	886868	923142	954649	854989	852095	863620	944377	551540	460496	752050	775064	635077	757055	856769	875614	770597	892565	835686	788084	791959	688227	973137	1.02479e+06	778093	888438	851282	929801
DADP	dADP	1.9	408.01	C10 H12 N5 O9 P2	4.65503e+06	2768822	2.21741e+06	1.86468e+06	1.6049e+06	1.32997e+06	1.42748e+06	1.04067e+06	1.36515e+06	1.22048e+06	757838	1.04931e+06	791902	1002539	1.00208e+06	1.09936e+06	936050	963347	933668	1.01079e+06	673103	503486	797193	766411	676061	884546	898329	849021	745564	903046	832787	742623	757263	701072	889190	966625	738887	830422	730539	908350
PHENYLHYDRAZINE	phenylhydrazine	1.91	108.064	C6 H8 N2	1	1	1	1	1	1	1	1	1	1	1	1	1	1	1	1	1	1	1	1	1	1	1	1	1	1	1	1	448891	1	1	1	1	1	1	1	1	601056	491855	471461
CPD-4862	N-hydroxy-L-valine	1.91	132.062	C5 H10 N O3	1	1	1	1	1	1	1	10518.7	16881.6	1	10771.5	17137.4	30114.7	44638.6	46504	33931.8	67390.8	69259.6	69847.7	22849.7	1	10656.6	55975.6	1	1	5415.68	58652.3	47203.5	11535.5	40472.8	77465.1	92003.8	93285.8	41803.1	111786	96351.1	100348	53235.5	71369.9	69816.9
CPD-12266	serinol phosphate	1.91	170.018	C3 H9 N O5 P	1	1	1	1	1	1	1	10518.7	16881.6	1	10771.5	17137.4	14046.8	44638.6	46504	33931.8	67390.8	69259.6	69847.7	22849.7	1	10656.6	55975.6	1	1	5415.68	58652.3	47203.5	11535.5	40472.8	77465.1	92003.8	93285.8	41803.1	111786	96351.1	100348	53235.5	71369.9	69816.9
CPDQT-407	(E)-1-(L-cystein-S-yl)-N-hydroxy-omega-(methylsulfanyl)hexan-1-imine	1.91	280.091	C10 H20 N2 O3 S2	33155.1	1	39537.7	36665.6	1	1	11140.2	1	1	38504.3	1	34245.1	21529.7	11218.7	1	43947.8	54640.4	55945.6	36558.7	66811.6	1	1	1	1	1	1	1	1	1	1	1	1	1	1	1	16337.9	1	1	1	1
ADENOSINE-5-CARBOXAMIDE	adenosine 5'-carboxamide	1.91	280.091	C10 H12 N6 O4	33155.1	1	39537.7	36665.6	1	1	11140.2	1	1	38504.3	1	34245.1	21529.7	11218.7	1	43947.8	54640.4	55945.6	36558.7	66811.6	1	1	1	1	1	1	1	1	1	1	1	1	1	1	1	16337.9	1	1	1	1
3-5-ADP	adenosine 3',5'-bisphosphate	1.91	422.999	C10 H11 N5 O10 P2	25924.2	18745.7	23817.6	31855.1	22966	12208.8	24984.3	22146.5	37141.4	30081.8	1	18553.5	11573	29006.8	28881.1	28754.7	26944.2	15910.2	5908.62	60958.6	1	1	1	10576.6	1	1	1	10973.5	38434.3	1	5679.86	17669.5	18008.5	1	32298.6	25725.8	1	39877.6	1	34797.4
CPD-15319	4-hydroxy-4-methyl-L-glutamate	1.91	176.051	C6 H10 N O5	17361458	19165380	21443240	20513788	9183787	17550260	18877344	17989336	20774554	19019782	14493176	19080604	15289357	18953732	18786246	18978610	18384606	18612418	18703598	15733101	17640144	17654304	23081738	20385282	17970500	18492472	19183998	17904228	17562376	19806520	17436956	20876480	19728404	17861190	21988572	23974184	20748714	17079436	20620466	18817590
CPD-11884	4-methoxycinnamate	1.91	177.054	C10 H9 O3	962597	940170	1.07153e+06	1.02647e+06	994523	933239	999574	859968	1.0171e+06	987875	758460	918178	825097	899587	903706	915202	885961	867963	870279	758008	893719	806470	1.12694e+06	977000	935486	1.11231e+06	973506	1071051	598567	1.0365e+06	1.01034e+06	1.0723e+06	994409	947635	1.1615e+06	1.18911e+06	1.02004e+06	1.06589e+06	1.08221e+06	1.08306e+06
CPD-13907	dehydroascorbate (bicyclic form)	1.91	192.025	C6 H8 O7	27109420	27148062	30099024	27983404	29205172	27713314	29762492	24286360	30113394	29990220	20806450	28652146	22654740	26996308	28936712	28212594	28063196	29022642	29483698	23836610	26405444	22340762	33524268	30013982	26628758	26902350	29682966	29850912	24113524	30516436	26406688	29033536	30535114	26795222	31806378	35980508	29039126	23505564	27994658	26128148
CPD-17610	4-coumaryl-4-coumarate	1.91	296.106	C18 H16 O4	225471	263489	36559.1	41954.1	37988.4	241600	363511	46668.3	21827.9	337000	223680	33462.3	188481	260944	34921.4	226268	173359	151293	21315.3	52548.1	131201	172868	137800	150030	197515	218151	213855	193348	13455.9	205921	209153	186720	175309	249522	234324	19271.1	10663.4	202377	148552	181153
CPD-548	S-formylglutathione	1.91	334.062	C11 H16 N3 O7 S	222654	1	33583.8	219628	34973.1	32088.1	32023	251951	207329	46802.4	211315	196131	185434	29386.2	32146.5	22027.9	21694	18590.4	174472	12976.5	131201	172868	137800	150030	197515	218151	213855	193348	188886	205921	11095.9	139183	175309	198770	188471	195643	203478	202377	148552	11354.2
2-ALPHA-HYDROXYETHYL-THPP	2-(alpha-hydroxyethyl)thiamine diphosphate	1.91	466.038	C14 H20 N4 O8 P2 S	462596	339633	571371	529484	640028	502199	592283	443454	612392	550779	372817	465293	332083	492916	542557	492479	436032	501720	469412	480129	355067	346017	439048	454417	465985	561230	502589	504483	449671	553667	530026	411027	489182	466364	531115	560226	453887	453587	445236	543253
CPD-11552	4-(2-amino-3-hydroxyphenyl)-2,4-dioxobutanoate	1.919	222.043	C10 H8 N O5	51580.5	90624.4	699288	138902	120953	103641	420746	83997.8	735761	359160	487638	344418	477387	379415	374356	456609	371048	761422	601527	17357.7	107146	114373	596734	607983	16771.4	289580	801466	709338	174008	738376	716983	289652	634755	10975.6	674184	291290	233797	613146	36602.7	557563
CPD-5721	thioguanine	1.93	166.014	C5 H4 N5 S	21949.4	1	10694.4	11188	1	1	1	1	23152.9	15714	1	1	1	1	1	1	1	1	10534.1	44139.6	10335.9	1	16694.2	21884.5	1	1	12129.1	34974.1	28403.6	21048.7	1	21017.8	10906.7	15775.8	51402.5	47278	10966.7	45658.2	52211.9	54591
CPD-12218	3-hydroxy-3-phenylpropanoate	1.94	165.053	C9 H9 O3	88585.2	96435.1	130054	108944	59828.3	81844	137609	31315.4	123499	131656	34862.2	10533.4	52057.1	91964.5	78399.1	117830	131260	144794	124511	62015.7	42406	11234.9	38501.2	47283.1	27563.1	67241	49485.7	41197.7	46745.7	16984.8	54924.9	34250.3	34668.7	27572	35384.9	61198.4	6942.83	45475.9	1	12209.4
MELILOTATE	melilotate	1.94	165.053	C9 H9 O3	88585.2	96435.1	130054	108944	59828.3	81844	137609	31315.4	123499	131656	34862.2	10533.4	52057.1	91964.5	78399.1	117830	131260	144794	124511	62015.7	42406	11234.9	38501.2	47283.1	27563.1	67241	49485.7	41197.7	46745.7	16984.8	54924.9	34250.3	34668.7	27572	35384.9	61198.4	6942.83	45475.9	1	12209.4
THREO-DS-ISO-CITRATE	D-threo-isocitrate	1.946	189.004	C6 H5 O7	28711.2	27148062	22312.7	41169.4	22260.6	34499.8	54736.1	44449	42955.4	49861.3	16983.2	53252.9	10493.6	70938.1	78094.6	10821.2	12017.4	95170.4	16813.3	19405.7	26405444	36255.1	37981.5	30013982	26628758	29449.1	53673.1	49906.4	53857	42482.7	62150.1	73110.1	56912.6	37405.4	92104.3	72790.9	80347	51816.2	48609.1	50562.3
CPD-14037	N,N-dihydroxyhexahomomethioniate	1.95	264.119	C11 H22 N O4 S	1	1	1	1	1	1	1	1	1	1	1	1	1	1	1	1	1	1	1	1	1	1	1	1	1	1	99265.6	70940.1	136368	106391	1	1	1	68746.3	83613.9	189631	101004	145382	111612	138044
CPD-13914	cyclic-2,3-O-oxalyl-L-threonate	1.95	189.004	C6 H5 O7	28711.2	1	22312.7	41169.4	22260.6	34499.8	54736.1	44449	42955.4	49861.3	16983.2	53252.9	10493.6	70938.1	78094.6	10821.2	12017.4	95170.4	16813.3	19405.7	1	36255.1	37981.5	1	1	29449.1	53673.1	49906.4	53857	42482.7	62150.1	73110.1	56912.6	37405.4	92104.3	72790.9	80347	51816.2	48609.1	50562.3
CIT	citrate	1.95	189.004	C6 H5 O7	28711.2	1	22312.7	41169.4	22260.6	34499.8	54736.1	44449	42955.4	49861.3	16983.2	53252.9	10493.6	70938.1	78094.6	10821.2	12017.4	95170.4	16813.3	19405.7	1	36255.1	37981.5	1	1	29449.1	53673.1	49906.4	53857	42482.7	62150.1	73110.1	56912.6	37405.4	92104.3	72790.9	80347	51816.2	48609.1	50562.3
CPD-13910	cyclic- 3,4-O-oxalyl-L-threonate	1.95	189.004	C6 H5 O7	28711.2	1	22312.7	41169.4	22260.6	34499.8	54736.1	44449	42955.4	49861.3	16983.2	53252.9	10493.6	70938.1	78094.6	10821.2	12017.4	95170.4	16813.3	19405.7	1	36255.1	37981.5	1	1	29449.1	53673.1	49906.4	53857	42482.7	62150.1	73110.1	56912.6	37405.4	92104.3	72790.9	80347	51816.2	48609.1	50562.3
CPD-12209	methoxyanigorufone	1.96	286.1	C20 H14 O2	134734	111663	108525	124998	93361.5	89536.4	141458	106211	137069	115540	82303.4	111138	102319	126138	136114	129863	124695	126925	123933	213439	60223.6	45155.6	60895.2	56750.2	65550.6	87858.8	94120.1	1	136368	106391	94700.1	107859	60964.9	68746.3	83613.9	173293	101004	145382	111612	1
S-781314-TETRAHYDROPROTOBERBERINE	(S)-tetrahydroprotoberberine	1.98	236.144	C17 H18 N	673178	612061	651788	669783	575305	569095	713520	505945	757559	661123	1	594737	551275	653462	620934	664533	589951	647102	618485	954237	345859	363514	388214	370180	415967	458950	466336	388635	629847	509119	1	562885	1	1	418809	833069	504870	613172	1	1
NIACINE	nicotinate	1.99	122.024	C6 H4 N O2	68824.7	33040	22723	53599.4	16065.8	17895.8	17370.7	1	1	17095.7	1	5481.48	1	1	6570.25	1	5917.72	12430.7	10604	1	1	1	1	1	1	1	1	1	1	1	10594.1	10963.7	1	1	46144	22118.5	1	16003.8	1	17007.9
PICOLINATE	picolinate	1.99	122.024	C6 H4 N O2	68824.7	33040	22723	53599.4	16065.8	17895.8	17370.7	1	1	17095.7	1	5481.48	1	1	6570.25	1	5917.72	12430.7	10604	1	1	1	1	1	1	1	1	1	1	1	10594.1	10963.7	1	1	46144	22118.5	1	16003.8	1	17007.9
CPD-9295	2-vinyl-[4H]-1,3-dithin	1.99	144.006	C6 H8 S2	68824.7	33040	22723	53599.4	16065.8	17895.8	10590.8	1	66695.1	17095.7	1	5481.48	1	1	6570.25	1	5917.72	12430.7	10604	1	1	1	1	1	1	1	1	1	1	1	10594.1	10963.7	1	1	46144	22118.5	1	16003.8	1	17007.9
CPD-9778	acetonedicarboxylate	1.99	144.006	C5 H4 O5	68824.7	33040	11257.1	53599.4	16065.8	17895.8	10669.6	1	66695.1	17095.7	1	22847.2	1	1	6570.25	1	5917.72	5433.6	10604	1	1	1	1	1	1	1	1	1	1	1	10594.1	10963.7	1	1	46144	22118.5	1	16003.8	1	17007.9
CPD-9296	3-vinyl-[4H]-1,2-dithin	1.99	144.006	C6 H8 S2	68824.7	33040	22723	53599.4	16065.8	17895.8	10590.8	1	66695.1	17095.7	1	5481.48	1	1	6570.25	1	5917.72	12430.7	10604	1	1	1	1	1	1	1	1	1	1	1	10594.1	10963.7	1	1	46144	22118.5	1	16003.8	1	17007.9
2-KETOGLUTARATE	2-oxoglutarate	1.99	144.006	C5 H4 O5	68824.7	33040	11257.1	53599.4	16065.8	17895.8	10669.6	1	66695.1	17095.7	1	22847.2	1	1	6570.25	1	5917.72	5433.6	10604	1	1	1	1	1	1	1	1	1	1	1	10594.1	10963.7	1	1	46144	22118.5	1	16003.8	1	17007.9
CHORISMATE	chorismate	1.99	224.036	C10 H8 O6	832772	385170	305865	241968	191725	165017	172782	89178.1	152155	144881	111389	120935	114905	70593.1	95273	127094	124734	119075	18811.4	29062.9	1	1	1	1	1	15785.4	10706.2	1	5866.82	10321.9	10821.7	1	10727.4	1	23483.4	10797.6	15361.5	1	1	10661.3
ISOCHORISMATE	isochorismate	1.99	224.036	C10 H8 O6	832772	385170	305865	241968	191725	165017	172782	89178.1	152155	144881	111389	120935	114905	70593.1	95273	127094	124734	119075	18811.4	29062.9	1	1	1	1	1	15785.4	10706.2	1	5866.82	10321.9	10821.7	1	10727.4	1	23483.4	10797.6	15361.5	1	1	10661.3
PREPHENATE	prephenate	1.99	224.036	C10 H8 O6	832772	385170	305865	241968	191725	165017	172782	89178.1	152155	144881	111389	120935	114905	70593.1	95273	127094	124734	119075	18811.4	29062.9	1	1	1	1	1	15785.4	10706.2	1	5866.82	10321.9	10821.7	1	10727.4	1	23483.4	10797.6	15361.5	1	1	10661.3
CPD-20125	1-deoxy-2,3-hexodiulose-6-phosphate	2	240.009	C6 H9 O8 P	832772	385170	305865	241968	191725	165017	172782	89178.1	152155	144881	111389	120935	114905	32928	95273	127094	124734	119075	18811.4	29062.9	1	1	1	1	1	15785.4	1	1	1	1	10821.7	1	10727.4	1	1	1	1	1	1	1
3-METHYLTHIOPROPYL-GLUCOSINOLATE	glucoiberverin	2.0325	406.027	C11 H20 N O9 S3	2.72705e+06	35585.7	55309.4	32126.3	966174	22934	2825723	2.28552e+06	2829643	750538	1843161	2.52412e+06	2.14559e+06	2.56571e+06	2609203	2.64138e+06	2.53064e+06	2.65903e+06	2.59821e+06	2.35688e+06	2.39078e+06	2.14456e+06	2.66393e+06	36186.6	16580.2	2.76019e+06	43270.8	11419.5	2485796	2627161	2.45559e+06	2.40633e+06	2119876	33048.5	2.709e+06	2.91079e+06	2.36785e+06	2.6813e+06	2.04566e+06	2317786
CPD-9828	herniarin	2.0325	176.051	C10 H8 O3	816915	19165380	1005172	20513788	1.12738e+06	1.17706e+06	849469	17989336	20774554	1.15397e+06	15603092	19080604	17031060	18953732	18786246	18978610	18384606	18612418	18703598	15733101	895408	17654304	23081738	20385282	19788676	2.51456e+06	21001416	235639	17562376	19806520	1.96788e+06	20876480	19728404	17861190	21988572	23974184	20748714	3.72191e+06	20620466	2.42595e+06
CPD-182	4-methylumbelliferone	2.0325	176.051	C10 H8 O3	816915	19165380	1005172	20513788	1.12738e+06	1.17706e+06	849469	17989336	20774554	1.15397e+06	15603092	19080604	17031060	18953732	18786246	18978610	18384606	18612418	18703598	15733101	895408	17654304	23081738	20385282	19788676	2.51456e+06	21001416	235639	17562376	19806520	1.96788e+06	20876480	19728404	17861190	21988572	23974184	20748714	3.72191e+06	20620466	2.42595e+06
LYS	L-lysine	2.04	147.111	C6 H15 N2 O2	151616	167722	189721	192678	170696	146193	168295	183526	152156	81743.2	6161.74	56972.8	32178.7	134959	160054	49373.3	35336.8	27068.2	75424.2	151554	136648	133737	136044	181003	242498	126193	102800	149682	124040	144714	157772	157246	156580	154578	108362	208750	161479	173570	165037	144842
2346-TETRAHYDROXYBENZOPHENONE	2,3',4,6-tetrahydroxybenzophenone	2.04	246.048	C13 H10 O5	242159	319892	276365	322213	271972	301771	258634	313006	297909	217955	382891	213282	199534	284773	262787	223916	221227	199138	216536	153117	249837	314977	217398	289047	335238	337333	314309	350518	276830	310417	427025	253213	308539	342522	270722	45319.6	348072	336827	269537	229159
l-delta1-pyrroline_5-carboxylate	pyrroline 5-carboxylate	2.05051	113.046	C5 H7 N O2	68727.3	11275.9	51306.5	61254.2	30264	62521.2	47735.6	11691.7	38198.7	5751.88	49845.9	47033.4	76415.5	82616.5	44958.2	24560.9	37787.3	31761.4	42193.6	37211.6	87132.1	154687	168748	213379	244524	42783.2	165088	155419	125464	178741	167705	50216.9	262635	358465	164606	223468	231324	1	197530	180326
INOSINE	inosine	2.05765	268.084	C10 H12 N4 O5	751087	574722	18323.2	458630	248984	97848.1	100008	58719.7	125056	64596.9	1	1	1	25166.6	17424.3	18040.6	17943.1	17449.8	1	15499.4	1	1	1	1	1	1	1	1	17368.2	1	1	1	1	1	1	1	1	1	1	1
CPD0-2021	bacimethrin pyrophosphate	2.06	311.97	C6 H8 N3 O8 P2	184798	219077	232275	221126	260018	213909	226455	208515	1	1	1	1	1	207056	232736	225136	201605	197838	1	158900	1	1	1	1	1	220680	204924	198578	177844	242500	236710	212915	1	198276	222085	214961	238308	181301	237043	241891
SHIKIMATE	shikimate	2.0675	173.042	C7 H9 O5	52892.2	30887.5	50931.5	37453.7	1.33097e+06	16361	2374448	1.90852e+06	2398035	2299582	1.53148e+06	2.14427e+06	1.73888e+06	2170224	2206428	2.24961e+06	2.24571e+06	2.42661e+06	2.33194e+06	2.09472e+06	29466.3	1.48642e+06	1.86559e+06	1.83128e+06	33913.2	11605.5	2.09142e+06	19504.1	1.62032e+06	2.05987e+06	1.95585e+06	1.70866e+06	1.73307e+06	23195.8	1.96203e+06	2.13253e+06	1.86778e+06	1.58697e+06	1.70939e+06	1.92827e+06
PURINE	purine	2.084	120.045	C5 H4 N4	1	1	1	1	22613.5	37910	1	26734.8	28753.7	1	1	14131	28824.5	27158.9	63588.1	14815.2	12821.4	46619.2	36567.1	1	1	1	1	1	25913.5	1	465519	381761	358867	334436	474501	1	1	286758	549958	610799	609020	93441.5	417127	367490
PURINE-RING	purine-ring	2.084	120.045	C5 H4 N4	1	1	1	1	22613.5	37910	1	26734.8	28753.7	1	1	14131	28824.5	27158.9	63588.1	14815.2	12821.4	46619.2	36567.1	1	1	1	1	1	25913.5	1	465519	381761	358867	334436	474501	1	1	286758	549958	610799	609020	93441.5	417127	367490
CPD-9790	(S)-autumnaline	2.13	373.19	C21 H27 N O5	105364	107351	88701.5	75974.7	91631.7	109319	144564	94133.8	121563	115958	82930.1	106751	51219.6	94389.2	112981	94038.1	75615.6	109826	100756	183278	65168.1	93307.9	64166.4	64580	121417	143709	144439	97875.5	174889	151818	100566	71982.6	90274.6	136889	66515.9	169392	100014	152666	114830	131862
CPD-9779	4-(1-methyl-2-pyrrolidinyl)-3-oxobutanoate	2.13	185.111	C9 H15 N O3	427269	317938	1	304884	317606	404785	184681	54987.8	327041	183571	17315.1	172908	76177	264029	268928	185589	179511	166939	403896	369242	218975	207537	255668	299529	241921	361379	546072	123122	335349	309014	93248	156829	344954	198440	1	488746	1	1	242829	209822
CPD-19547	N-propargylglycine	2.13	113.046	C5 H7 N O2	68727.3	11275.9	1	61254.2	30264	62521.2	47735.6	11691.7	1	5751.88	1	1	1	82616.5	1	24560.9	1	1	1	1	87132.1	154687	168748	213379	244524	42783.2	165088	155419	125464	178741	167705	50216.9	262635	358465	164606	223468	231324	1	197530	180326
CPD0-1103	3,4-dehydroproline	2.13	113.046	C5 H7 N O2	68727.3	11275.9	1	61254.2	30264	62521.2	47735.6	11691.7	1	5751.88	1	1	1	82616.5	1	24560.9	1	1	1	1	87132.1	154687	168748	213379	244524	42783.2	165088	155419	125464	178741	167705	50216.9	262635	358465	164606	223468	231324	1	197530	180326
CPDQT-262	(E)-9-(methylsulfanyl)nonanal oxime	2.13304	203.136	C10 H21 N O S	14702.3	18846.8	14434.5	1	10961.9	21528.4	23185	15406.6	10788.7	21529	34231.7	10802.4	23054.6	24141	22983.7	21520.6	23199.2	22948.9	30989.9	18654.8	1	1	1	1	1	10961.5	11506.6	1	11808.1	1	39959.8	1	1	1	1	1	1	1	1	1
CPD-9949	1-phenylpropane-1,2-dione	2.15	148.051	C9 H8 O2	38298.4	11596.5	1	1	16537.1	27081	17091.4	21316.1	1	1	23026.4	1	11186.9	27637.4	1	16947.6	1	10717.6	1	10442.5	1	1	1	1	1	1	1	1	1	1	35992.1	11633.3	41116.8	1	1	1	11310.8	1	17220.2	12124.7
DIHYDROCOUMARIN	3,4-dihydrocoumarin	2.15	148.051	C9 H8 O2	38298.4	11596.5	1	1	16537.1	27081	17091.4	21316.1	1	1	23026.4	1	11186.9	27637.4	1	16947.6	1	10717.6	1	10442.5	1	1	1	1	1	1	1	1	1	1	35992.1	11633.3	41116.8	1	1	1	11310.8	1	17220.2	12124.7
COUMARALDEHYDE	4-coumaraldehyde	2.15	148.051	C9 H8 O2	38298.4	11596.5	1	1	16537.1	27081	17091.4	21316.1	1	1	23026.4	1	11186.9	27637.4	1	16947.6	1	10717.6	1	10442.5	1	1	1	1	1	1	1	1	1	1	35992.1	11633.3	41116.8	1	1	1	11310.8	1	17220.2	12124.7
SINAPATE	sinapate	2.15	223.066	C11 H11 O5	1	16329.3	119828	136025	317606	134452	184681	1	1	183571	17315.1	172908	76177	264029	268928	185589	179511	166939	403896	369242	1	1	255668	299529	241921	361379	546072	1	1	1	93248	156829	1	198440	1	488746	1	1	1	1
CPD-6122	1,5-diazabicyclononane	2.15	127.121	C7 H15 N2	9272082	7184058	5.42063e+06	5795732	6048281	7.69125e+06	7081581	7.23576e+06	5.7093e+06	6538055	7.62159e+06	6.87242e+06	7.20607e+06	8464366	6.59876e+06	7456819	7023220	7928177	6.69828e+06	5.92328e+06	5673630	4535435	7.56305e+06	5.51138e+06	6.54525e+06	6671102	7569633	6.44329e+06	6331957	7.19795e+06	8731054	7178425	8552748	8191000	5857548	5.88003e+06	8464299	6.84329e+06	6.60249e+06	6597479
PYRIDOXAMINE	pyridoxamine	2.17	169.098	C8 H13 N2 O2	28769.4	23379.7	31736.8	31462.1	31787.1	22428.1	35917.8	37377.5	29577.5	38498.2	1	22300.4	1	37826.3	38358.8	23193.2	36768.6	17822.8	30703.5	51703.3	23875.5	86963.8	16347.8	24921.4	107932	43173.2	59462.4	44072.2	56327	95981.6	29401.3	11491	28492.2	101618	24048	125944	56155.7	61198.6	31935.6	17900.9
CPD-11553	hexaketide pyrone	2.17	233.039	C12 H9 O5	214333	20266.7	94546.1	1	86759.9	1	113733	1	274581	38567.9	146813	1	132309	67294.6	224201	258505	145342	232401	176257	1	42218.2	1	11004	49802.6	16969.7	78202.3	68501.6	68910.8	79254.3	65037.7	99651.4	78168.6	78376.2	22199.5	113666	166406	52038.3	73834.7	40573.2	99118.1
CPD0-1557	L-dihydrophenylalanine	2.18	167.092	C9 H13 N O2	1.023e+06	499645	165267	61815.3	27094.3	10871.1	1	1	1	1	1	1	1	1	1	1	1	1	1	1	1	1	1	1	1	1	1	1	1	1	1	1	1	1	1	1	1	1	1	1
CPD-12354	16alpha, 17-epoxy gibberellin A9	2.18	331.146	C19 H23 O5	12019.6	10415.8	1	1	1	32132.7	1	35923.3	1	1	36684.9	1	1	17889.5	1	1	1	1	1	11164.8	1	1	19198.1	1	10740.6	17073.5	10423.3	16034.3	58380.8	16418.6	38600.6	32489.7	1	24583.5	1	1	1	62768.4	1	10748.9
CPD1F-140	gibberellin A20	2.18	331.146	C19 H23 O5	12019.6	10415.8	1	1	1	32132.7	1	35923.3	1	1	36684.9	1	1	17889.5	1	1	1	1	1	11164.8	1	1	19198.1	1	10740.6	17073.5	10423.3	16034.3	58380.8	16418.6	38600.6	32489.7	1	24583.5	1	1	1	62768.4	1	10748.9
CPD1F-137	gibberellin A4	2.18	331.146	C19 H23 O5	12019.6	10415.8	1	1	1	32132.7	1	35923.3	1	1	36684.9	1	1	17889.5	1	1	1	1	1	11164.8	1	1	19198.1	1	10740.6	17073.5	10423.3	16034.3	58380.8	16418.6	38600.6	32489.7	1	24583.5	1	1	1	62768.4	1	10748.9
CPD-482	gibberellin A51	2.18	331.146	C19 H23 O5	12019.6	10415.8	1	1	1	32132.7	1	35923.3	1	1	36684.9	1	1	17889.5	1	1	1	1	1	11164.8	1	1	19198.1	1	10740.6	17073.5	10423.3	16034.3	58380.8	16418.6	38600.6	32489.7	1	24583.5	1	1	1	62768.4	1	10748.9
CPD-14651	carlactone carboxylate	2.18	331.146	C19 H23 O5	12019.6	10415.8	1	1	1	32132.7	1	35923.3	1	1	36684.9	1	1	17889.5	1	1	1	1	1	11164.8	1	1	19198.1	1	10740.6	17073.5	10423.3	16034.3	58380.8	16418.6	38600.6	32489.7	1	24583.5	1	1	1	62768.4	1	10748.9
MANNITOL	D-mannitol	2.1815	182.075	C6 H14 O6	32086	30481.4	53124.8	19942.6	19154.4	21095.3	12440.5	18446.2	21161.8	11594.9	29618.3	20192.7	31404	33214.7	20544.7	29044.9	10699.5	10653.8	16772.9	12121.8	11551.7	20051	20688.1	20910.5	21000.1	21326.4	18967	12474.6	21626.2	18516.5	33245.6	21886.9	44718.9	26519.2	11987.3	42821.4	37374.7	13539.1	19585.7	17451.5
CPD-369	L-iditol	2.1815	182.075	C6 H14 O6	32086	30481.4	53124.8	19942.6	19154.4	21095.3	12440.5	18446.2	21161.8	11594.9	29618.3	20192.7	31404	33214.7	20544.7	29044.9	10699.5	10653.8	16772.9	12121.8	11551.7	20051	20688.1	20910.5	21000.1	21326.4	18967	12474.6	21626.2	18516.5	33245.6	21886.9	44718.9	26519.2	11987.3	42821.4	37374.7	13539.1	19585.7	17451.5
GALACTITOL	galactitol	2.1815	182.075	C6 H14 O6	32086	30481.4	53124.8	19942.6	19154.4	21095.3	12440.5	18446.2	21161.8	11594.9	29618.3	20192.7	31404	33214.7	20544.7	29044.9	10699.5	10653.8	16772.9	12121.8	11551.7	20051	20688.1	20910.5	21000.1	21326.4	18967	12474.6	21626.2	18516.5	33245.6	21886.9	44718.9	26519.2	11987.3	42821.4	37374.7	13539.1	19585.7	17451.5
SORBITOL	D-sorbitol	2.1815	182.075	C6 H14 O6	32086	30481.4	53124.8	19942.6	19154.4	21095.3	12440.5	18446.2	21161.8	11594.9	29618.3	20192.7	31404	33214.7	20544.7	29044.9	10699.5	10653.8	16772.9	12121.8	11551.7	20051	20688.1	20910.5	21000.1	21326.4	18967	12474.6	21626.2	18516.5	33245.6	21886.9	44718.9	26519.2	11987.3	42821.4	37374.7	13539.1	19585.7	17451.5
THREOSE	threose	2.19	120.045	C4 H8 O4	1	116816	210499	1	1	204711	193068	236844	345677	226987	1	199796	95122.1	262178	257717	209935	245222	313868	335586	259518	187134	1	239579	1	209681	254596	316469	375633	242565	205576	270742	142224	245037	234869	121712	481758	502687	116225	287208	241308
CPD-476	4-(2-aminophenyl)-2,4-dioxobutanoate	2.19625	206.04	C10 H8 N O4	209220	29846.3	194785	190157	845077	283237	990401	1.05576e+06	1.38947e+06	1.11207e+06	47548.1	943519	61196	1437262	1.61459e+06	960875	185442	1.67399e+06	1.96713e+06	2.29235e+06	1.19585e+06	1.46391e+06	1275181	1.29574e+06	905256	1.78189e+06	2.46429e+06	2.79315e+06	2.07741e+06	1.49875e+06	2.16303e+06	1.12259e+06	1.37865e+06	1.22551e+06	2.90596e+06	2574198	2.95744e+06	2.67272e+06	2.20135e+06	1.73439e+06
DIOXINDOLE-3-ACETATE	3-hydroxy-2-oxo-(indol-3-yl)acetate	2.19625	206.04	C10 H8 N O4	209220	29846.3	194785	190157	845077	283237	990401	1.05576e+06	1.38947e+06	1.11207e+06	47548.1	943519	61196	1437262	1.61459e+06	960875	185442	1.67399e+06	1.96713e+06	2.29235e+06	1.19585e+06	1.46391e+06	1275181	1.29574e+06	905256	1.78189e+06	2.46429e+06	2.79315e+06	2.07741e+06	1.49875e+06	2.16303e+06	1.12259e+06	1.37865e+06	1.22551e+06	2.90596e+06	2574198	2.95744e+06	2.67272e+06	2.20135e+06	1.73439e+06
7-HYDROXY-2-OXINDOLE-3-ACETIC-ACID	7-hydroxy-2-oxindole-3-acetate	2.19625	206.04	C10 H8 N O4	209220	29846.3	194785	190157	845077	283237	990401	1.05576e+06	1.38947e+06	1.11207e+06	47548.1	943519	61196	1437262	1.61459e+06	960875	185442	1.67399e+06	1.96713e+06	2.29235e+06	1.19585e+06	1.46391e+06	1275181	1.29574e+06	905256	1.78189e+06	2.46429e+06	2.79315e+06	2.07741e+06	1.49875e+06	2.16303e+06	1.12259e+06	1.37865e+06	1.22551e+06	2.90596e+06	2574198	2.95744e+06	2.67272e+06	2.20135e+06	1.73439e+06
L-ASPARTATE-SEMIALDEHYDE	L-aspartate 4-semialdehyde	2.2	117.044	C4 H7 N O3	1	1	1	1	1	1	1	1	1	1	1	1	1	1	1	1	1	1	1	1	1	1	10700	33533.6	55292.2	11050.6	1	17456.6	10947.5	17257.3	10698.6	33571.2	11528.4	49337.5	10842.3	40352.1	16495.2	17777.2	40780.1	1
L-ALPHA-AMINO-EPSILON-KETO-PIMELATE	L-alpha-amino-epsilon-keto-pimelate	2.21	188.05	C7 H10 N O5	299543	315952	363159	288811	321299	410936	330868	399749	280455	311925	412605	260873	224470	278880	307129	270531	218454	221031	214213	183648	193610	220749	233146	197637	241319	305388	267935	224229	271282	265834	281122	271958	240972	199955	231769	248264	279259	238499	245732	221241
CPD-15486	genkwanin	2.23	284.061	C16 H12 O5	1078018	472393	285812	390501	202026	85813.3	105026	18457	1	1	1	1	1	1	1	1	1	1	1	1	1	1	1	1	1	1	1	1	1	1	1	1	1	1	1	1	1	1	1	1
2-HYDROXYFORMONONETIN	2-hydroxyformononetin	2.23	284.061	C16 H12 O5	1078018	472393	285812	390501	202026	85813.3	105026	18457	1	1	1	1	1	1	1	1	1	1	1	1	1	1	1	1	1	1	1	1	1	1	1	1	1	1	1	1	1	1	1	1
CPD-3631	(-)-maackiain	2.23	284.061	C16 H12 O5	1078018	472393	285812	390501	202026	85813.3	105026	18457	1	1	1	1	1	1	1	1	1	1	1	1	1	1	1	1	1	1	1	1	1	1	1	1	1	1	1	1	1	1	1	1
CPD-4462	(+)-maackiain	2.23	284.061	C16 H12 O5	1078018	472393	285812	390501	202026	85813.3	105026	18457	1	1	1	1	1	1	1	1	1	1	1	1	1	1	1	1	1	1	1	1	1	1	1	1	1	1	1	1	1	1	1	1
CPD-15481	7,4'-dihydroxy, 8-methoxyflavone	2.23	284.061	C16 H12 O5	1078018	472393	285812	390501	202026	85813.3	105026	18457	1	1	1	1	1	1	1	1	1	1	1	1	1	1	1	1	1	1	1	1	1	1	1	1	1	1	1	1	1	1	1	1
CPD-3521	prunetin	2.23	284.061	C16 H12 O5	1078018	472393	285812	390501	202026	85813.3	105026	18457	1	1	1	1	1	1	1	1	1	1	1	1	1	1	1	1	1	1	1	1	1	1	1	1	1	1	1	1	1	1	1	1
CPD-12727	wogonin	2.23	284.061	C16 H12 O5	1078018	472393	285812	390501	202026	85813.3	105026	18457	1	1	1	1	1	1	1	1	1	1	1	1	1	1	1	1	1	1	1	1	1	1	1	1	1	1	1	1	1	1	1	1
CPD-17616	7,2'-dihydroxy-4',5'-methylenedioxyisoflav-3-ene	2.23	284.061	C16 H12 O5	1078018	472393	285812	390501	202026	85813.3	105026	18457	1	1	1	1	1	1	1	1	1	1	1	1	1	1	1	1	1	1	1	1	1	1	1	1	1	1	1	1	1	1	1	1
CPD-9618	robustaquinone D	2.23	284.061	C16 H12 O5	1078018	472393	285812	390501	202026	85813.3	105026	18457	1	1	1	1	1	1	1	1	1	1	1	1	1	1	1	1	1	1	1	1	1	1	1	1	1	1	1	1	1	1	1	1
CPD-9539	calycosin	2.23	284.061	C16 H12 O5	1078018	472393	285812	390501	202026	85813.3	105026	18457	1	1	1	1	1	1	1	1	1	1	1	1	1	1	1	1	1	1	1	1	1	1	1	1	1	1	1	1	1	1	1	1
PSEUDOURIDINE-5-P	pseudouridine 5'-phosphate	2.24	322.017	C9 H11 N2 O9 P	25151.8	122772	103312	65167.4	54514.3	10672.7	26680.2	1	1	1	1	1	1	1	1	1	1	1	1	1	1	1	1	1	1	1	1	1	1	1	1	1	1	1	1	1	1	1	1	1
UMP	UMP	2.24	322.017	C9 H11 N2 O9 P	25151.8	122772	103312	65167.4	54514.3	10672.7	26680.2	1	1	1	1	1	1	1	1	1	1	1	1	1	1	1	1	1	1	1	1	1	1	1	1	1	1	1	1	1	1	1	1	1
CPD-3723	uridine 2'-monophosphate	2.24	322.017	C9 H11 N2 O9 P	25151.8	122772	103312	65167.4	54514.3	10672.7	26680.2	1	1	1	1	1	1	1	1	1	1	1	1	1	1	1	1	1	1	1	1	1	1	1	1	1	1	1	1	1	1	1	1	1
CPD-3724	uridine 3'-monophosphate	2.24	322.017	C9 H11 N2 O9 P	25151.8	122772	103312	65167.4	54514.3	10672.7	26680.2	1	1	1	1	1	1	1	1	1	1	1	1	1	1	1	1	1	1	1	1	1	1	1	1	1	1	1	1	1	1	1	1	1
CPD-6367	TRIBOA	2.26	196.025	C8 H6 N O5	1	1	1	1	1	1	1	1	1	1	1	1	1	1	1	1	1	1	1	16373	1	1	1	1	1	1	40701.4	1	1	1	1	1	1	1	1	45305.6	53211.6	32106.1	1	1
CPD0-1386	3-(sulfanylcarbamoyl)-L-alanine	2.27	164.023	C4 H8 N2 O3 S	1	1	1	1	1	1	1	1	1	1	1	1	1	1	1	1	1	1	1	1	1	1	1	10744.7	1	1	1	1	24585.7	23086.1	22279.4	21984.1	10942.3	1	1	33831.7	36850.6	34785.2	24332	32086.3
TRIS	tris	2.29	122.08	C4 H12 N O3	1	1	1	1	1	1	1	1	1	1	1	1	1	1	1	1	1	1	1	1	1	1	1	1	1	1	38373.3	69295	1	1	1	1	1	1	41673.5	23913.4	51193.8	66962.5	33778.8	1
CPD-13135	indole-3-carboxylate	2.29	160.036	C9 H6 N O2	1	1	1	1	1	1	1	1	1	1	1	1	1	1	1	1	1	1	1	1	1	1	1	1	1	1	38373.3	69295	1	1	1	1	1	1	41673.5	23913.4	51193.8	66962.5	33778.8	1
PHTHALATE	phthalate	2.29	164.012	C8 H4 O4	1	1	1	1	1	1	1	11506.6	1	1	1	1	1	248875	183836	1	217808	206817	179935	230349	130788	58113.5	100503	228817	52801.8	193793	191826	173979	254906	241154	367829	196445	300661	272754	173221	194990	413134	289332	360237	325803
CPD0-1267	isophthalate	2.29	164.012	C8 H4 O4	1	1	1	1	1	1	1	11506.6	1	1	1	1	1	248875	183836	1	217808	206817	179935	230349	130788	58113.5	100503	228817	52801.8	193793	191826	173979	254906	241154	367829	196445	300661	272754	173221	194990	413134	289332	360237	325803
TEREPHTHALATE	terephthalate	2.29	164.012	C8 H4 O4	1	1	1	1	1	1	1	11506.6	1	1	1	1	1	248875	183836	1	217808	206817	179935	230349	130788	58113.5	100503	228817	52801.8	193793	191826	173979	254906	241154	367829	196445	300661	272754	173221	194990	413134	289332	360237	325803
CPD0-1525	alpha-oxo-1-carboxy-5,6-dihydrothiopyranpropanoate S-oxide	2.3	243.997	C9 H8 O6 S	1	1	1	1	1	1	1	1	1	1	1	1	1	1	1	1	1	1	1	1	1	1	1	1	1	1	1	1	1	161367	1	1	1	1	1	1	1	248034	184314	186711
5-P-BETA-D-RIBOSYL-AMINE	5-phospho-beta-D-ribosylamine	2.31	228.022	C5 H11 N O7 P	424416	308069	541894	568468	723243	649002	803469	859199	1.23691e+06	897051	354429	777573	445193	1.13051e+06	1.27937e+06	799589	1.01025e+06	1.31786e+06	1506159	1.76432e+06	1.00064e+06	1.18502e+06	1.06087e+06	1.05198e+06	762952	1.48759e+06	1.99255e+06	2.2464e+06	1.69072e+06	1.21437e+06	1.77253e+06	954543	1120176	976301	2449220	2.1023e+06	2.42768e+06	2.18627e+06	1897918	1425980
CPDQT-286	5-(methylsulfanyl)pentyl-glucosinolate	2.31	434.062	C13 H24 N O9 S3	1	1	1	1	1	1	1	1	1	1	1	1	1	1	1	1	1	1	1	1	1	1	1	1	1	1	1	23281	1	1	1	1	1	1	18248.5	12075.9	31750	26996.1	1	1
LATHYRINE	lathyrine	2.32333	182.076	C7 H10 N4 O2	79248.1	38864	53124.8	28089.4	24381.7	31371.4	22463.3	19311.2	14976	11846.3	24964.8	1	1	1	1	1	10699.5	10653.8	16772.9	1	1	1	1	1	1	1	18967	12474.6	21626.2	18516.5	33245.6	21886.9	1	26519.2	11987.3	42821.4	37374.7	13539.1	19585.7	17451.5
CPD-11260	cis-tuberonic acid	2.34	225.11	C12 H17 O4	11376.2	12601.2	17186.2	58403.4	120440	88067.8	11641	91009.7	89279.8	87511.1	24552.7	99048.1	70524.5	100752	99870.3	12803.7	22781	25437.1	10883	79195	1	1	1	1	1	1	1	1	1	1	1	1	1	1	1	1	23010.7	17057.2	10426.5	35356.2
CPD-11253	trans-tuberonic acid	2.34	225.11	C12 H17 O4	11376.2	12601.2	17186.2	58403.4	120440	88067.8	11641	91009.7	89279.8	87511.1	24552.7	99048.1	70524.5	100752	99870.3	12803.7	22781	25437.1	10883	79195	1	1	1	1	1	1	1	1	1	1	1	1	1	1	1	1	23010.7	17057.2	10426.5	35356.2
CPD0-967	hexanediol 1,6-bisphosphate	2.34265	274.006	C6 H12 O8 P2	53747.2	40300.4	30717.6	42119.3	24955	20707.2	21220.2	11826.2	18736.8	11527.8	114612	78288.3	1	1	10993.9	469774	1	1	255323	474320	194884	27096.5	333450	244898	375807	337257	122299	79941.6	604983	685108	1	1	743494	656706	10995.8	579568	212947	374239	442333	724837
CONIFERYL-ALCOHOL	coniferyl alcohol	2.36032	180.084	C10 H12 O3	1	1	1	1	1	1	18334.1	11522.7	156985	38535.4	115268	46067.9	194085	36141.7	243419	653482	292694	454342	340382	642926	108741	28201.7	15610.1	109781	956747	810953	63445.1	221608	1.03524e+06	1	378286	218155	375592	10833.5	17012	436552	92876.1	1	1	43842.6
CPD-11530	dihydroconiferyl aldehyde	2.36032	180.084	C10 H12 O3	1	1	1	1	1	1	18334.1	11522.7	156985	38535.4	115268	46067.9	194085	36141.7	243419	653482	292694	454342	340382	642926	108741	28201.7	15610.1	109781	956747	810953	63445.1	221608	1.03524e+06	1	378286	218155	375592	10833.5	17012	436552	92876.1	1	1	43842.6
6-METHOXYMELLEIN	6-methoxymellein	2.38444	208.077	C11 H12 O4	290453	276079	1	334694	1	1	333973	1	473198	404020	579396	11316.5	496728	11525.3	482254	33127.1	22717.4	10388	348367	485863	634430	637221	48392.2	855959	894685	1016969	866675	750675	1.48042e+06	962504	1.37873e+06	1.30625e+06	1074009	940551	1.05171e+06	49136.9	194405	1392715	1.28531e+06	1.01372e+06
SINAPALDEHYDE	sinapaldehyde	2.38444	208.077	C11 H12 O4	290453	276079	1	334694	1	1	333973	1	473198	404020	579396	11316.5	496728	11525.3	482254	33127.1	22717.4	10388	348367	485863	634430	637221	48392.2	855959	894685	1016969	866675	750675	1.48042e+06	962504	1.37873e+06	1.30625e+06	1074009	940551	1.05171e+06	49136.9	194405	1392715	1.28531e+06	1.01372e+06
CPD-19520	3-methylxanthosine	2.42846	298.089	C11 H14 N4 O6	239318	1	87322.1	197976	202036	338498	99050.1	53944.7	27995.1	133755	169487	272862	205294	162797	132665	96329.6	37469.1	210297	42848.7	201889	157739	94926.3	172435	141611	226101	245279	128674	102443	386693	373412	402805	21975.1	368018	195196	76550.6	274689	279873	299260	362004	241344
CPD-15755	2-amino-4-methyl-5-hydroxyethylthiazole	2.44	159.059	C6 H11 N2 O S	63294.5	58379.9	46740.5	200988	46991.7	185075	188284	184459	41332.6	188592	25749.9	178525	118514	198321	176732	174796	40180.4	29253.8	27247.2	55706.9	16787.6	1	1	11381.7	37648.8	11159	25636.5	1	38025.9	28965.1	11478.1	10881	35144.9	55503.8	1	32203.8	23526.8	47223.9	44419.7	32536
KDO	3-deoxy-alpha-D-manno-2-octulosonate	2.44733	237.054	C8 H13 O8	11288.8	10894.4	1	1	1	1	1	1	11406.2	1	1	1	1	1	1	1	1	1	1	27202.7	1	1	1	1	52357.9	21738.7	1	1	78636.6	16997.3	81458.2	1	78325.6	93618.2	1	16400.7	1	71076.7	10754.2	12300
CPD-19753	2-dehydro-3-deoxy-D-octonate	2.44733	237.054	C8 H13 O8	11288.8	10894.4	1	1	1	1	1	1	11406.2	1	1	1	1	1	1	1	1	1	1	27202.7	1	1	1	1	52357.9	21738.7	1	1	78636.6	16997.3	81458.2	1	78325.6	93618.2	1	16400.7	1	71076.7	10754.2	12300
CREATINE-P	Nomega-phosphocreatine	2.46	209.016	C4 H8 N3 O5 P	1	1	1	1	1	1	1	1	1	1	1	1	5269.08	1	15872.7	10689.2	15313.9	1	1	34303.3	1	1	1	1	1	1	55997.1	11878	83983.8	1	22883	21300	6036.15	1	16385.9	32505.2	40314.2	74724.1	10931.7	1
CPD-183	gallate	2.46714	169.02	C7 H5 O5	1	1	1	1	1	189426	12773.8	50803.7	92272.5	138311	315429	63714.2	268241	78675.7	23706.1	210195	130992	100500	128172	73273.6	73775.5	110586	130500	117550	275466	1	1	1	1	1	1	1	243636	1	1	1	1	1	1	1
CPD-13085	3,5-didehydroshikimate	2.46714	169.02	C7 H5 O5	1	1	1	1	1	189426	12773.8	50803.7	92272.5	138311	315429	63714.2	268241	78675.7	23706.1	210195	130992	100500	128172	73273.6	73775.5	110586	130500	117550	275466	1	1	1	1	1	1	1	243636	1	1	1	1	1	1	1
CPD-17645	2-(8-hydroxy-2-oxotridecyl)-6-oxopyran-4-olate	2.48	323.177	C18 H27 O5	1	358782	11436.9	74903.6	154603	135838	23876.6	27663.2	65216.3	119458	1	218680	34649.7	21630.4	98894.6	82885.9	118555	58466.4	58012.3	1	190650	225733	221276	105153	85696.5	164589	203725	87237.9	242854	92134.9	203678	89345.8	166498	215962	234438	152640	200172	62295.3	179899	190323
CPD-10157	Fe(II)-nicotianamine	2.49448	357.094	C12 H21 Fe N3 O6	538597	1	466244	804351	496310	1	474509	850741	366024	527406	434283	721709	423148	1	508638	481041	10255.8	324211	378235	361059	698041	846708	383872	10463.7	897612	1	1	1	10702	1	10207.2	488117	10426.5	1	1	1	24214.5	16756.2	22098.1	1
HYDROXYNAPHTHOQUINONE	juglone	2.53	174.035	C10 H6 O3	829599	657853	570560	281331	387749	248470	100539	51418.1	22993.4	1	5823.67	1	1	1	1	1	1	1	1	1	1	1	1	1	1	1	1	1	1	1	1	1	1	1	1	1	1	1	1	1
CPD-4210	trans-zeatin	2.54	219.108	C10 H13 N5 O	1	485510	473987	765180	364147	358588	383224	475453	712033	356677	879694	456999	266778	353370	401014	394760	388973	306642	343698	334345	745192	749630	750854	351160	1.11458e+06	977786	1.06091e+06	340553	872926	434260	439762	577929	1	405536	538778	659222	947125	674834	383829	658684
CPD-4441	cis-zeatin	2.54	219.108	C10 H13 N5 O	1	485510	473987	765180	364147	358588	383224	475453	712033	356677	879694	456999	266778	353370	401014	394760	388973	306642	343698	334345	745192	749630	750854	351160	1.11458e+06	977786	1.06091e+06	340553	872926	434260	439762	577929	1	405536	538778	659222	947125	674834	383829	658684
CPD0-1246	D,L-cyclohexanephosphinothricin	2.54539	220.076	C8 H15 N O4 P	21818.1	44558.6	1	16713	48453.2	47093.8	153107	126621	83699.6	274093	619925	19566.7	107678	40503.3	47291	1.53261e+06	49947.2	74998.3	59418.7	1500024	66431.5	354071	1.37998e+06	75815.3	1.82408e+06	1.55447e+06	623521	499268	2.28726e+06	379765	2460419	151982	2.26343e+06	2.2693e+06	330710	2.27849e+06	75981.3	2.06495e+06	300162	376849
CPD0-2099	3,4,-dihydroxybutylphosphonate	2.57	169.021	C4 H10 O5 P	1	1	1	1	1	1	1	1	1	1	1	1	1	1	1	1	1	1	1	1	1	1	1	1	1	1	223374	224499	279530	266082	279690	1	1	263648	255530	217387	286595	244449	175584	250986
MIMOSINE	mimosine	2.6	198.06	C8 H10 N2 O4	168909	71809.6	91163.6	54168.1	46624.9	63784.6	54401.1	41753.7	37965.6	31110.1	73110.5	18209.9	20752.3	26037.2	25639.1	18838.8	12124.6	12538.4	1	11828.6	1	11297.9	1	1	27064	1	13160.9	11387	18444.7	24521.6	1	1	1	39892.7	1	1	1	1	1	16395.5
CPD-296	dihydrolipoate	2.62649	207.054	C8 H15 O2 S2	28769.4	23379.7	31736.8	31462.1	31787.1	22428.1	35917.8	37377.5	29577.5	38498.2	1	22300.4	1	37826.3	38358.8	23193.2	36768.6	1	30703.5	51703.3	10899.9	86963.8	16347.8	39472	107932	43173.2	140273	146133	66655.4	144930	50855	11491	49101	101618	43665	227344	160381	24126.3	63867.8	64110.4
CPD-16891	1-deoxymannojirimycin	2.63556	164.088	C6 H14 N O4	396942	294767	302208	362183	351596	1	1	22108.3	297598	398777	609465	880521	1	71015.2	390571	400484	286776	29683.3	278899	67981.7	157200	48453.6	1.47677e+06	577548	768105	12732.2	50813.7	45595.6	475569	820414	701034	2107851	1.14214e+06	792437	577348	776700	212642	466299	1.17348e+06	1
15-DIDEOXY-15-IMINO-D-GALACTITOL	1,5-dideoxy-1,5-imino-D-galactitol	2.63556	164.088	C6 H14 N O4	396942	294767	302208	362183	351596	1	1	22108.3	297598	398777	609465	880521	1	71015.2	390571	400484	286776	29683.3	278899	67981.7	157200	48453.6	1.47677e+06	577548	768105	12732.2	50813.7	45595.6	475569	820414	701034	2107851	1.14214e+06	792437	577348	776700	212642	466299	1.17348e+06	1
CPD-13495	1-(3,4-dihydroxyphenyl)-5-hydroxy-3-decanone	2.64	280.169	C16 H24 O4	1.19824e+06	1363791	1.3024e+06	1.33859e+06	1.48968e+06	1298190	1.62184e+06	1.14807e+06	925519	1.48591e+06	1.17595e+06	1.14781e+06	930019	1.50193e+06	1.42756e+06	1536649	1.14855e+06	1.46409e+06	1.41824e+06	963429	923290	916379	811200	631233	1.2296e+06	874012	1.14674e+06	890436	1.36186e+06	1.33344e+06	1.16938e+06	659351	923392	883593	561414	1.20561e+06	1.10746e+06	888327	1.2298e+06	1.4538e+06
PROPIONYL_ADENYLATE	(propanoyl)adenylate	2.69667	402.09	C13 H17 N5 O8 P	113593	1	58866	26199.9	11221.9	1	1	1	1	1	1	10111	10446.8	1	1	1	10715.4	1	1	1	28513.4	1	21934.8	11419.1	22013.8	52366.3	44758.4	1	10248.5	59553.1	23852.5	18879.5	24579.5	1	28499.1	51203.9	45424.3	57422.4	37291.4	33587.3
CPDQT-36	3-[(3'-methylsulfanyl)propyl]malate	2.70286	220.041	C8 H12 O5 S	85175.9	38864	53124.8	28089.4	24381.7	31371.4	22463.3	19311.2	14976	11846.3	24964.8	1	1	1	1	1	10699.5	10653.8	16772.9	1	1	1	1	1	1	1	1	1	1	1	1	1	1	1	1	1	1	1	1	1
CPDQT-31	2-[(3'-methylsulfanyl)propyl]malate	2.70286	220.041	C8 H12 O5 S	85175.9	38864	53124.8	28089.4	24381.7	31371.4	22463.3	19311.2	14976	11846.3	24964.8	1	1	1	1	1	10699.5	10653.8	16772.9	1	1	1	1	1	1	1	1	1	1	1	1	1	1	1	1	1	1	1	1	1
O-SUCCINYLBENZOATE	2-succinylbenzoate	2.70286	220.041	C11 H8 O5	79248.1	38864	53124.8	28089.4	24381.7	31371.4	22463.3	19311.2	14976	11846.3	24964.8	1	1	1	1	1	10699.5	10653.8	16772.9	1	1	1	1	1	1	1	1	1	1	1	1	1	1	1	1	1	1	1	1	1
CPD-463	L-nicotianamine	2.70441	303.14	C12 H21 N3 O6	132683	139773	261839	172619	190648	186860	1	1	114497	1	296576	209351	94172.6	200557	191190	185578	91619.2	1	102748	153230	65466.1	87185.9	44829.8	73415.7	204483	280508	1	57394	264372	284746	296147	153273	341808	188807	84539.4	253424	237635	1	224804	109785
CPD4FS-7	cis-abscisic alcohol	2.73	250.159	C15 H22 O3	70801.5	95988	89585	140723	142938	111421	109901	73435.6	61583.8	103973	1	28421.6	1	91877.7	70846.5	60520.4	62660.2	65961.8	64701.7	135130	29964.8	16231.6	1	39968.4	66727.3	46059.1	28609.9	40504.8	1	1	34764.9	1	15362	43872.7	1	57982.6	1	1	1	1
CPD-9876	(-)-heliannuol A	2.73	250.159	C15 H22 O3	70801.5	95988	89585	140723	142938	111421	109901	73435.6	61583.8	103973	1	28421.6	1	91877.7	70846.5	60520.4	62660.2	65961.8	64701.7	135130	29964.8	16231.6	1	39968.4	66727.3	46059.1	28609.9	40504.8	1	1	34764.9	1	15362	43872.7	1	57982.6	1	1	1	1
CPD-7279	2-cis,4-trans-xanthoxin	2.73	250.159	C15 H22 O3	70801.5	95988	89585	140723	142938	111421	109901	73435.6	61583.8	103973	1	28421.6	1	91877.7	70846.5	60520.4	62660.2	65961.8	64701.7	135130	29964.8	16231.6	1	39968.4	66727.3	46059.1	28609.9	40504.8	1	1	34764.9	1	15362	43872.7	1	57982.6	1	1	1	1
CPD-9879	(+)-heliannuol D	2.73	250.159	C15 H22 O3	70801.5	95988	89585	140723	142938	111421	109901	73435.6	61583.8	103973	1	28421.6	1	91877.7	70846.5	60520.4	62660.2	65961.8	64701.7	135130	29964.8	16231.6	1	39968.4	66727.3	46059.1	28609.9	40504.8	1	1	34764.9	1	15362	43872.7	1	57982.6	1	1	1	1
CPD4FS-8	trans-abscisic alcohol	2.73	250.159	C15 H22 O3	70801.5	95988	89585	140723	142938	111421	109901	73435.6	61583.8	103973	1	28421.6	1	91877.7	70846.5	60520.4	62660.2	65961.8	64701.7	135130	29964.8	16231.6	1	39968.4	66727.3	46059.1	28609.9	40504.8	1	1	34764.9	1	15362	43872.7	1	57982.6	1	1	1	1
CPD-1095	acacetin	2.73	283.064	C16 H11 O5	51669.1	86521.4	52515.5	80451.5	82509.5	52856.8	63076.5	36949.1	49822.2	61944.9	1	48290.1	1	73632.2	53028.6	66322.5	16729.2	1	28396	1	104169	1	10434.2	29853.9	133964	117223	174449	31182.3	81997.4	170216	69301.3	1	79103.1	76111.9	1	28417.5	105670	66720.4	17826.5	107478
BIOCHANIN-A	biochanin-A	2.73	283.064	C16 H11 O5	51669.1	86521.4	52515.5	80451.5	82509.5	52856.8	63076.5	36949.1	49822.2	61944.9	1	48290.1	1	73632.2	53028.6	66322.5	16729.2	1	28396	1	104169	1	10434.2	29853.9	133964	117223	174449	31182.3	81997.4	170216	69301.3	1	79103.1	76111.9	1	28417.5	105670	66720.4	17826.5	107478
CPD-6901	cerulenin	2.74	223.126	C12 H17 N O3	64944.7	83354.2	44581.9	69783.7	69565.3	56660	45312	39243.9	27105.5	52375.1	1	31746.8	1	71141.3	46129.5	54870.5	1	1	10493.3	1	10439.1	40113.6	54495.9	50928.6	1	130308	197950	1	76703	188241	80290.5	15946.8	80464.4	164475	1	65285.3	95604.5	5773.35	1	120393
CPD-3629	2'-hydroxypseudobaptigenin	2.74	298.042	C16 H10 O6	1	1	1	15863.8	28489	22520.9	21321.5	10209.9	1	1	1	1	1	15787.4	1	1	1	1	1	16095.9	1	1	1	1	1	1	1	1	1	1	1	1	1	1	1	1	1	1	1	1
CPD-511	pantetheine	2.74	278.134	C11 H22 N2 O4 S	1	1	150777	1	1	1	1	1	1.48992e+06	16715.8	1.87787e+06	1	323305	11085.7	1	1	1	1	1	1	1	1	262961	1	16415.3	1	113292	1	448712	11230.3	358219	479475	1	1	1	1.27485e+06	22121.9	5542.26	158349	26980.8
3-METHYL-1-246-TRIHYDROXYPHENYLBUTAN	phlorisovalerophenone	2.74538	210.087	C11 H14 O4	106901	38334.4	54130.2	41652.3	79827	17309	36622.3	44955.7	446670	46528.7	497607	27144.3	167635	24261.1	30100.8	22697.4	17354.1	24625.2	27154.3	27376.8	24067.7	23108	63227.6	25255.7	24034.2	1	30419	44263.3	36523.4	75191.6	73978.8	97087.9	107557	55855.9	41359.5	177898	35394.3	18541.6	32192.1	38624.6
SINAPYL-ALCOHOL	sinapyl alcohol	2.74538	210.087	C11 H14 O4	106901	38334.4	54130.2	41652.3	79827	17309	36622.3	44955.7	446670	46528.7	497607	27144.3	167635	24261.1	30100.8	22697.4	17354.1	24625.2	27154.3	27376.8	24067.7	23108	63227.6	25255.7	24034.2	1	30419	44263.3	36523.4	75191.6	73978.8	97087.9	107557	55855.9	41359.5	177898	35394.3	18541.6	32192.1	38624.6
CPD-19784	phlormethylbutanophenone	2.74538	210.087	C11 H14 O4	106901	38334.4	54130.2	41652.3	79827	17309	36622.3	44955.7	446670	46528.7	497607	27144.3	167635	24261.1	30100.8	22697.4	17354.1	24625.2	27154.3	27376.8	24067.7	23108	63227.6	25255.7	24034.2	1	30419	44263.3	36523.4	75191.6	73978.8	97087.9	107557	55855.9	41359.5	177898	35394.3	18541.6	32192.1	38624.6
CPD-14445	1,4-bis-{[N-(1-imino-1-guanidino-methyl)]sulfanylmethyl}-3,6-dimethyl-benzene	2.77316	370.163	C14 H26 N8 S2	10443.8	28501.8	1	1	1	1	1	1	1	1	1	1	1	1	1	1	1	1	1	1	1	11454.9	1	11741.6	20224.1	49935.2	11484.8	18370.8	32452	12910.5	20942.2	11782.3	34355.2	14184.4	1	51457.8	11605.7	11636.7	31597.4	36743.8
CPDQT-30	9-(methylsulfanyl)-2-oxononanoate	2.805	217.093	C10 H17 O3 S	59507.2	67158.7	10728.8	23098	26726	1	16155.1	1	10965.1	1	12076.2	1	1	1	1	10493.3	1	1	1	1	1	1	1	1	1	17577.8	18173.9	1	25857.6	24939.1	23783.2	1	37369.9	16673.9	1	1	1	1	1	1
CPD-8682	9,10-epoxy-10,12Z,15Z-octadecatrienoate	2.8125	291.188	C18 H27 O3	720594	830541	820274	857039	553230	490920	916186	628166	552476	513345	2104614	591157	558419	518716	673554	731390	383935	468366	685178	569500	631809	482492	91336	580482	624217	469969	731805	591652	585204	460322	367538	719381	70298.2	780748	113206	1.09513e+06	406472	654983	476085	542147
CPD-728	(9Z,13S,15Z)-12,13-epoxyoctadeca-9,11,15-trienoate	2.8125	291.188	C18 H27 O3	720594	830541	820274	857039	553230	490920	916186	628166	552476	513345	2104614	591157	558419	518716	673554	731390	383935	468366	685178	569500	631809	482492	91336	580482	624217	469969	731805	591652	585204	460322	367538	719381	70298.2	780748	113206	1.09513e+06	406472	654983	476085	542147
CPD-8680	colnelenate	2.8125	291.188	C18 H27 O3	720594	830541	820274	857039	553230	490920	916186	628166	552476	513345	2104614	591157	558419	518716	673554	731390	383935	468366	685178	569500	631809	482492	91336	580482	624217	469969	731805	591652	585204	460322	367538	719381	70298.2	780748	113206	1.09513e+06	406472	654983	476085	542147
CPD-729	dinor-12-oxo-phytodienoate	2.8125	291.188	C18 H27 O3	720594	830541	820274	857039	553230	490920	916186	628166	552476	513345	2104614	591157	558419	518716	673554	731390	383935	468366	685178	569500	631809	482492	91336	580482	624217	469969	731805	591652	585204	460322	367538	719381	70298.2	780748	113206	1.09513e+06	406472	654983	476085	542147
PHE	L-phenylalanine	2.81769	165.079	C9 H11 N O2	1127097	942048	554905	5795732	6048281	580588	600924	471649	600738	6538055	2.37957e+06	6.87242e+06	782660	904286	6.59876e+06	869765	747805	590112	6.69828e+06	1	941897	1.44432e+06	707769	847695	933892	854958	7569633	6.44329e+06	6331957	7.19795e+06	1.3103e+06	7178425	2.58061e+06	8191000	5857548	5.88003e+06	8464299	6.84329e+06	6.60249e+06	6597479
CPD-14474	(3R)-beta-phenylalanine	2.81769	165.079	C9 H11 N O2	1127097	942048	554905	5795732	6048281	580588	600924	471649	600738	6538055	2.37957e+06	6.87242e+06	782660	904286	6.59876e+06	869765	747805	590112	6.69828e+06	1	941897	1.44432e+06	707769	847695	933892	854958	7569633	6.44329e+06	6331957	7.19795e+06	1.3103e+06	7178425	2.58061e+06	8191000	5857548	5.88003e+06	8464299	6.84329e+06	6.60249e+06	6597479
CPD-4863	N,N-dihydroxy-L-valine	2.85593	148.059	C5 H10 N O4	27104.7	20556.9	17804.7	18972.3	18937.8	11869.3	16859.9	1	1	10544.5	1	1	1	12269.9	10664.3	46353.7	12015.5	52361	33963.1	74904	11117	11239.7	1	1	19553.6	10493.5	17163.1	1	1	19182.8	1	1	1	17974.2	1	12088.8	11623	38251.4	80501.1	44766.2
CPD-453	4-(beta-D-glucosyloxy)benzoate	2.87	299.084	C13 H15 O8	1	1	1	1	1	1	1	1	60471.4	1	1	1	1	29426.3	10564	32436.3	16070.1	51061.1	16905.8	43972.4	33410.2	1	31639.5	10888.3	38253.7	52994.7	1	1	87678.3	90676.3	93835.5	1	93368	44851.9	1	1	61288.6	63116.1	88127.7	47376.5
CPD-12628	salicylate 2-O-beta-D-glucoside	2.87	299.084	C13 H15 O8	1	1	1	1	1	1	1	1	60471.4	1	1	1	1	29426.3	10564	32436.3	16070.1	51061.1	16905.8	43972.4	33410.2	1	31639.5	10888.3	38253.7	52994.7	1	1	87678.3	90676.3	93835.5	1	93368	44851.9	1	1	61288.6	63116.1	88127.7	47376.5
CPD-10277	lotaustralin	2.87	261.128	C11 H19 N O6	1	1	1	1	1	1	1	1	145790	1	164533	1	1	29426.3	10564	32436.3	16070.1	51061.1	16905.8	43972.4	33410.2	1	31639.5	10888.3	38253.7	52994.7	1	1	87678.3	90676.3	93835.5	47463.1	93368	44851.9	1	1	61288.6	63116.1	88127.7	47376.5
CPDQT-35	2-[(7'-methylsulfanyl)heptyl]malate	2.87	276.106	C12 H20 O5 S	1	1	1	45617	1	61948.5	1	1	642290	45464.7	694653	1	258458	162797	132665	158755	147565	210297	160278	201889	157739	94926.3	257422	141611	226101	245279	128674	1	478916	373412	506289	385507	379221	195196	1	645121	279873	299260	405485	241344
CPDQT-40	3-[(7'-methylsulfanyl)heptyl]malate	2.87	276.106	C12 H20 O5 S	1	1	1	45617	1	61948.5	1	1	642290	45464.7	694653	1	258458	162797	132665	158755	147565	210297	160278	201889	157739	94926.3	257422	141611	226101	245279	128674	1	478916	373412	506289	385507	379221	195196	1	645121	279873	299260	405485	241344
AMINO-RIBOSYLAMINO-1H-3H-PYR-DIONE	5-amino-6-(D-ribitylamino)uracil	2.87	276.107	C9 H16 N4 O6	76578.3	62160	1	45617	50263.8	61948.5	47057.7	53944.7	217878	45464.7	126203	59940	120061	162797	132665	158755	147565	210297	160278	201889	157739	94926.3	172435	141611	226101	245279	128674	1	386693	373412	402805	180317	368018	195196	76550.6	274689	279873	299260	362004	241344
5-METHYLTHIOADENOSINE	S-methyl-5'-thioadenosine	2.87	297.086	C11 H15 N5 O3 S	838751	766699	518542	655463	711132	745099	753617	789725	2.15774e+06	729161	1.43483e+06	849837	1.30665e+06	1.89762e+06	1.54136e+06	1816921	1.67764e+06	2.31451e+06	1.81966e+06	2.22658e+06	1.6174e+06	1.12278e+06	1754077	1466237	1901768	1.99933e+06	1.23357e+06	1.00037e+06	2.88295e+06	2.7364e+06	3184420	1.59514e+06	2872594	1.73734e+06	827681	2.07038e+06	2.06383e+06	2228530	2.65472e+06	1.78804e+06
PANTOYL-LACTONE	(R)-pantolactone	2.87917	130.06	C6 H10 O3	12047.9	25732.7	14966.9	14289.3	12511	12678.6	14702.3	12245.1	21512.1	1	26922.8	12722.4	12166.2	16667.4	17292.8	12931.8	19809.9	1	13617.3	1	1	1	1	1	1	15892.2	1	17750.4	20383.1	10504.8	1	27308.8	1	1	1	23456.3	1	1	11448.8	1
CPD-9451	2-isopropylmaleate	2.895	156.04	C7 H8 O4	25455.6	23408.5	19246.7	19043.3	12951.4	21441.3	12927	19724	18027.5	19191.8	19139.3	19352.4	1	16859.1	13639.4	11308.3	21380.1	32385.2	10796.2	53854	40217.1	1	11218.4	24580.9	11196.4	32367.8	23187.1	11149.8	51216.4	46598.9	31204.9	24438.4	23086.3	41713.6	10539.8	31696.5	10445.7	34305.2	33307.3	17898.7
CPD-5742	amobarbital	2.92091	225.118	C11 H17 N2 O3	14702.3	18846.8	14434.5	1	12982.8	21528.4	23185	15406.6	16594.3	21529	1	21566.6	23054.6	24141	30449.9	21520.6	81590.9	23961.6	11101.2	100544	1	1	1	1	1	1	1	1	1	1	1	1	1	1	1	1	24230.3	10520.6	30606.3	44737.1
SCOPOLAMINE	scopolamine	2.95875	303.151	C17 H21 N O4	132683	229751	261839	217900	98882.3	56899.8	119918	118003	114497	92687.8	296576	95456.8	57033.4	18527.8	220104	123603	91619.2	120644	102748	92087.1	65466.1	87185.9	44829.8	73415.7	86579.1	280508	300625	35815	264372	284746	296147	153273	341808	188807	44043.1	253424	194289	83187.7	224804	109785
CPD-15544	N7-methylguanosine	2.96385	298.122	C11 H16 N5 O5	11655.1	12009.8	11352.7	11277.3	16050.1	24566.3	39475	13170.3	31469.1	18814.2	23047	12095.7	41851.7	32763.2	28134.2	17308.6	34607.8	93154.3	83285.7	40869.6	48720	76462.3	43684.1	206606	74081.7	40032.2	31383.1	50484.1	42814.6	1	40536.9	58975.6	29751.1	29340.4	30743	38724.9	29504.7	43928.2	28054.1	49889.3
CPD-9888	(+)-heliannuol K	2.97333	248.143	C15 H20 O3	134734	1	108525	124998	93361.5	89536.4	141458	106211	137069	115540	82303.4	111138	102319	126138	136114	129863	124695	126925	123933	213439	60223.6	45155.6	60895.2	56750.2	65550.6	87858.8	608426	1	1	447926	1	1	60964.9	1.33286e+06	809260	1	2524346	2.19533e+06	1	3.16743e+06
CPD-9887	(-)-heliannuol E	2.97333	248.143	C15 H20 O3	134734	1	108525	124998	93361.5	89536.4	141458	106211	137069	115540	82303.4	111138	102319	126138	136114	129863	124695	126925	123933	213439	60223.6	45155.6	60895.2	56750.2	65550.6	87858.8	608426	1	1	447926	1	1	60964.9	1.33286e+06	809260	1	2524346	2.19533e+06	1	3.16743e+06
CPD-16771	3beta-hydroxycostunolide	2.97333	248.143	C15 H20 O3	134734	1	108525	124998	93361.5	89536.4	141458	106211	137069	115540	82303.4	111138	102319	126138	136114	129863	124695	126925	123933	213439	60223.6	45155.6	60895.2	56750.2	65550.6	87858.8	608426	1	1	447926	1	1	60964.9	1.33286e+06	809260	1	2524346	2.19533e+06	1	3.16743e+06
CPD-692	(+)-cis-abscisic aldehyde	2.97333	248.143	C15 H20 O3	134734	1	108525	124998	93361.5	89536.4	141458	106211	137069	115540	82303.4	111138	102319	126138	136114	129863	124695	126925	123933	213439	60223.6	45155.6	60895.2	56750.2	65550.6	87858.8	608426	1	1	447926	1	1	60964.9	1.33286e+06	809260	1	2524346	2.19533e+06	1	3.16743e+06
CPD-16766	parthenolide	2.97333	248.143	C15 H20 O3	134734	1	108525	124998	93361.5	89536.4	141458	106211	137069	115540	82303.4	111138	102319	126138	136114	129863	124695	126925	123933	213439	60223.6	45155.6	60895.2	56750.2	65550.6	87858.8	608426	1	1	447926	1	1	60964.9	1.33286e+06	809260	1	2524346	2.19533e+06	1	3.16743e+06
CPD-9882	2,2,6,9-tetramethyl-3,6-dihydro-2H-1-benzoxocine-3,8-diol	2.97333	248.143	C15 H20 O3	134734	1	108525	124998	93361.5	89536.4	141458	106211	137069	115540	82303.4	111138	102319	126138	136114	129863	124695	126925	123933	213439	60223.6	45155.6	60895.2	56750.2	65550.6	87858.8	608426	1	1	447926	1	1	60964.9	1.33286e+06	809260	1	2524346	2.19533e+06	1	3.16743e+06
CPD-9880	heliannuol C	2.97333	248.143	C15 H20 O3	134734	1	108525	124998	93361.5	89536.4	141458	106211	137069	115540	82303.4	111138	102319	126138	136114	129863	124695	126925	123933	213439	60223.6	45155.6	60895.2	56750.2	65550.6	87858.8	608426	1	1	447926	1	1	60964.9	1.33286e+06	809260	1	2524346	2.19533e+06	1	3.16743e+06
GLUCOSAMINE-1P	alpha-D-glucosamine 1-phosphate	2.98	258.032	C6 H13 N O8 P	21818.1	44558.6	1	16713	48453.2	47093.8	153107	126621	730918	274093	1	370306	1.0125e+06	604525	727292	1.53261e+06	813767	1.08599e+06	895649	1500024	1.02025e+06	354071	1	1.04668e+06	1.82408e+06	1.55447e+06	623521	1	2.28726e+06	3.1076e+06	2460419	1.09756e+06	2.26343e+06	2.2693e+06	1	1	929710	2.06495e+06	2.37372e+06	3.06909e+06
CPD-14945	3,7,3',4',5'-pentamethylmyricetin	3.01433	388.112	C20 H20 O8	77402.6	67658.5	76136.4	183308	83430.5	49609.2	107403	78356.3	85965.2	82894.1	57692.2	1	112707	163244	40051.3	23551.4	99023.4	77770	78124.2	107941	1	144664	88705.5	158567	1	72715.6	42914.6	54693.3	38175	102549	98141.5	78041.9	116137	92528.9	43474.8	126808	44698.2	17524.5	30633.5	52663.9
CPD-14860	3,6,7,3',4'-pentamethylquercetagetin	3.01433	388.112	C20 H20 O8	77402.6	67658.5	76136.4	183308	83430.5	49609.2	107403	78356.3	85965.2	82894.1	57692.2	1	112707	163244	40051.3	23551.4	99023.4	77770	78124.2	107941	1	144664	88705.5	158567	1	72715.6	42914.6	54693.3	38175	102549	98141.5	78041.9	116137	92528.9	43474.8	126808	44698.2	17524.5	30633.5	52663.9
CPD-602	5-amino-6-(5-phospho-D-ribosylamino)uracil	3.02	352.052	C9 H13 N4 O9 P	1	1	50607	43617.7	44495.6	22444.5	53034.7	36632.2	28318.7	51723.3	1	77939.1	1	41546	1	1	11745.7	1	32492	26327	11517.8	47028.1	1	16336.5	34812.2	1	1	1	1	1	1	39701.7	1	1	1	1	1	1	1	1
CPD-498	gibberellin A51-catabolite	3.03657	328.132	C19 H20 O5	1	287926	23738.6	17952.2	129079	135322	38707.4	122280	61436.6	120016	91341.6	1	1	26996.2	85304.9	69034.2	121372	58446.2	57014.1	123204	1	71605.2	108855	1	95337.6	99857.8	76278	74794.4	159834	167469	269548	116204	81791.2	28151.7	157008	111495	308820	243563	245881	14886
2-KETO-3-METHYL-VALERATE	(S)-3-methyl-2-oxopentanoate	3.09706	129.056	C6 H9 O3	1	1	1	10859	1	1	1	1	10709.6	1	1	1	1	1	1	10577.4	11687.2	17142.2	16602.2	58140.8	1	11628.1	1	11839.2	1	1	1	12052.7	25599.1	21766.9	1	1	10974.3	10532.6	1	67745.8	17524.3	1	71821.7	1
2-OXOHEXANOATE	2-oxohexanoate	3.09706	129.056	C6 H9 O3	1	1	1	10859	1	1	1	1	10709.6	1	1	1	1	1	1	10577.4	11687.2	17142.2	16602.2	58140.8	1	11628.1	1	11839.2	1	1	1	12052.7	25599.1	21766.9	1	1	10974.3	10532.6	1	67745.8	17524.3	1	71821.7	1
2K-4CH3-PENTANOATE	4-methyl-2-oxopentanoate	3.09706	129.056	C6 H9 O3	1	1	1	10859	1	1	1	1	10709.6	1	1	1	1	1	1	10577.4	11687.2	17142.2	16602.2	58140.8	1	11628.1	1	11839.2	1	1	1	12052.7	25599.1	21766.9	1	1	10974.3	10532.6	1	67745.8	17524.3	1	71821.7	1
6-OXO-HEXANOATE	6-oxohexanoate	3.09706	129.056	C6 H9 O3	1	1	1	10859	1	1	1	1	10709.6	1	1	1	1	1	1	10577.4	11687.2	17142.2	16602.2	58140.8	1	11628.1	1	11839.2	1	1	1	12052.7	25599.1	21766.9	1	1	10974.3	10532.6	1	67745.8	17524.3	1	71821.7	1
2-3-DIHYDRODIPICOLINATE	(S)-2,3-dihydrodipicolinate	3.103	167.022	C7 H5 N O4	28711.2	67778.3	22312.7	41169.4	22260.6	34499.8	54736.1	44449	42955.4	49861.3	16983.2	53252.9	10493.6	70938.1	78094.6	10821.2	12017.4	95170.4	16813.3	19405.7	32270.3	36255.1	37981.5	37391.8	39143.1	29449.1	53673.1	49906.4	53857	42482.7	62150.1	73110.1	56912.6	37405.4	92104.3	72790.9	80347	51816.2	48609.1	50562.3
L-HISTIDINOL-P	L-histidinol phosphate	3.16	220.049	C6 H11 N3 O4 P	1	1	1	1	1	1	1	1	44080.2	1	51996.8	1	48245.6	46542.1	1	62383.3	45659.9	1	30815.6	11828.6	1	11297.9	1	25436.4	27064	1	13160.9	11387	18444.7	24521.6	1	1	1	62678.3	1	1	1	1	1	16395.5
S-TETRAHYDROCOLUMBAMINE	(S)-tetrahydrocolumbamine	3.17	341.164	C20 H23 N O4	192348	170264	88428.2	161971	185798	204580	188312	153173	112911	175987	75425.9	152166	56704.1	221295	198625	207459	156488	193184	155429	199217	27066.9	52946.3	187820	194674	44729.9	16755.3	38927.7	187464	222710	28161.6	19158.1	169735	19893.6	36320.8	144417	249937	29349.7	243869	214384	243029
CPD-15800	dihydropapaverine	3.17	341.164	C20 H23 N O4	192348	170264	88428.2	161971	185798	204580	188312	153173	112911	175987	75425.9	152166	56704.1	221295	198625	207459	156488	193184	155429	199217	27066.9	52946.3	187820	194674	44729.9	16755.3	38927.7	187464	222710	28161.6	19158.1	169735	19893.6	36320.8	144417	249937	29349.7	243869	214384	243029
CPD-5441	N-dimethylethanolamine phosphate	3.207	168.04	C4 H11 N O4 P	454668	1.12497e+06	391599	1.05508e+06	1.0538e+06	368930	386519	777344	2.09761e+06	357251	253199	353914	872477	1.23249e+06	1.26151e+06	1.3854e+06	1.13184e+06	2.256e+06	1.79757e+06	2.62665e+06	1066299	759834	372730	815239	1.47533e+06	1.30933e+06	531139	423067	1.72474e+06	2.16564e+06	1.16058e+06	315949	410462	1124263	295022	1.50292e+06	490970	1.26308e+06	1.32374e+06	1.08197e+06
R-COCLAURINE	(R)-coclaurine	3.21364	286.146	C17 H20 N O3	43592.9	5942.23	10536.8	326444	235128	48404.6	203758	53901.1	222662	171963	136436	250876	1	154135	1	1	1	191912	238863	329298	277014	119207	211420	335460	288426	352100	443171	372685	319616	386769	1	1	234036	218638	321893	195582	368170	366415	1	337458
S-COCLAURINE	(S)-coclaurine	3.21364	286.146	C17 H20 N O3	43592.9	5942.23	10536.8	326444	235128	48404.6	203758	53901.1	222662	171963	136436	250876	1	154135	1	1	1	191912	238863	329298	277014	119207	211420	335460	288426	352100	443171	372685	319616	386769	1	1	234036	218638	321893	195582	368170	366415	1	337458
MORPHINE	morphine	3.21364	286.146	C17 H20 N O3	43592.9	5942.23	10536.8	326444	235128	48404.6	203758	53901.1	222662	171963	136436	250876	1	154135	1	1	1	191912	238863	329298	277014	119207	211420	335460	288426	352100	443171	372685	319616	386769	1	1	234036	218638	321893	195582	368170	366415	1	337458
CPD-12630	benzoyl-beta-D-glucopyranose	3.27125	284.088	C13 H16 O7	54057.6	35387.8	36726.7	139014	10440.9	49758.6	103602	32552.4	179813	83452.4	56556.8	70423.2	58657.8	115813	66249.2	24932.9	70393.7	90806.4	92425	10651.9	25281.4	23099.6	29774.6	23888.3	24555.5	34984.3	11020.5	46829.1	10409.1	75328.4	38459.5	45606.5	43922.1	24416.8	19547.6	117606	16175.8	99443.4	10585.6	66143.5
CPD-7202	4,9-dimethyldodeca-2,4,6,8,10-pentaene-1,12-dial	3.27788	216.12	C14 H16 O2	62830.9	1	83404.2	65636.7	76646.4	74189	10229	73766.5	86794.3	77061.9	58774.1	1	60645.2	92928.4	86953.3	73761.2	69398.5	85025.9	79279.7	11198.4	11672.6	33301.1	1	39877.6	18255	51107.3	24055.1	1	11976.6	24307.2	36040.7	1	11991.7	26117.5	1	1	11063.6	18425.6	11457.6	16767.6
CPDQT-300	8-(methylsulfanyl)octyl-glucosinolate	3.29278	476.121	C16 H30 N O9 S3	255195	334553	221552	460759	283483	101406	304274	112887	396112	290756	229767	412946	152124	571829	10293.6	264813	29680.3	10741.6	22313.6	201538	1	12983.8	36772.2	22703.2	1	16617	25474.3	1	10429.4	21609.9	60187	77044.9	16935.5	1	50381.4	117623	15189.1	17697.2	43540.7	42961.7
CPD-13494	6-gingerol	3.31	294.185	C17 H26 O4	986284	1.1242e+06	1.01774e+06	1059723	1.24697e+06	1.07123e+06	1.30164e+06	916157	926759	1.05052e+06	600463	823690	602108	1.17851e+06	1.04746e+06	1132660	905034	1.14041e+06	947034	1.49314e+06	783885	896192	488359	636686	1.05786e+06	969946	876914	711349	892293	1.04351e+06	722714	628377	670795	944652	511012	977604	770061	1003469	830380	959682
O-SINAPOYLCHOLINE	O-sinapoylcholine	3.31	310.159	C16 H24 N O5	1002178	1.16416e+06	1.03435e+06	1.11902e+06	1.31837e+06	1.10618e+06	1.3962e+06	938118	931969	1.09952e+06	600463	839737	602108	1.25738e+06	1.09897e+06	1.20035e+06	938281	1.19559e+06	987304	1.65087e+06	783885	896192	488359	636686	1.08067e+06	991541	899001	711349	910210	1.10556e+06	722714	628377	670795	992759	511012	982707	770061	1025235	830380	987083
CAPSAICIN	capsaicin	3.31	305.204	C18 H27 N O3	96787.8	154816	124674	149988	169007	132581	170642	58965.4	1	114376	1	72119.6	1	146015	126735	126796	59628.5	110650	75505.6	160943	28843.1	98416.6	1	28718.5	137700	84584.2	122508	46845.4	55545.1	126428	30065.8	1	22675.8	143993	1	86574.5	81472.2	87668.2	28637.3	74379.2
CPD-10511	hexadecanedioate	3.34	284.203	C16 H28 O4	1	1	50550.1	1	1	1	1	1	2.89507e+06	15704.8	695826	1	933338	1	1	1	1	1	1	1	10658.6	1	726289	10309.5	1	1	1	1	592741	1	671833	1.18987e+06	193202	1	1	2.01979e+06	1	1	62955.2	1
XYLITOL	xylitol	3.35667	152.066	C5 H12 O5	16524	1	39744.2	49218.2	45254.4	29992.2	39859.9	1	1	34177.6	39844.5	19639.4	16784.1	35627.7	61343.7	1	32192.4	163234	133948	1	10880.9	55327.9	16518.9	22674.9	63250.4	41407.5	23821.1	50358.2	98696.7	149622	16090.1	20574.8	14072.5	30994.9	1	84190.3	1	27172.3	52137.4	26392.8
RIBITOL	ribitol	3.35667	152.066	C5 H12 O5	16524	1	39744.2	49218.2	45254.4	29992.2	39859.9	1	1	34177.6	39844.5	19639.4	16784.1	35627.7	61343.7	1	32192.4	163234	133948	1	10880.9	55327.9	16518.9	22674.9	63250.4	41407.5	23821.1	50358.2	98696.7	149622	16090.1	20574.8	14072.5	30994.9	1	84190.3	1	27172.3	52137.4	26392.8
CPD-355	D-arabinitol	3.35667	152.066	C5 H12 O5	16524	1	39744.2	49218.2	45254.4	29992.2	39859.9	1	1	34177.6	39844.5	19639.4	16784.1	35627.7	61343.7	1	32192.4	163234	133948	1	10880.9	55327.9	16518.9	22674.9	63250.4	41407.5	23821.1	50358.2	98696.7	149622	16090.1	20574.8	14072.5	30994.9	1	84190.3	1	27172.3	52137.4	26392.8
CPD-14829	(13S,14R)-13-O-acetyl-1-hydroxy-N-methylcanadine	3.366	370.16	C21 H24 N O5	10443.8	28501.8	27924.1	16933.3	28620	10822.9	38330.9	21271.9	29673.1	32863.5	1	1	1	23275.3	27190.3	16479.4	10401.1	22229.5	23115.5	61222.8	43454.6	11454.9	1	11741.6	20224.1	49935.2	11484.8	18370.8	32452	12910.5	20942.2	11782.3	34355.2	14184.4	1	51457.8	11605.7	11636.7	31597.4	36743.8
CPD-2748	nornicotine	3.38	149.105	C9 H13 N2	1.15577e+06	942048	554905	495887	471784	580588	600924	471649	600738	1	2.37957e+06	482385	782660	904286	439861	869765	747805	590112	385686	1	941897	1.44432e+06	707769	847695	933892	854958	1.13788e+06	572696	1138304	1.20424e+06	1.3103e+06	632344	2.58061e+06	791683	442166	1	952621	953975	582587	840287
D-TRYPTOPHAN	D-tryptophan	3.38	204.088	C11 H12 N2 O2	957883	759177	459360	426253	405791	489063	505842	366067	505754	294109	2.16049e+06	424687	690267	795570	366848	736626	555195	450467	286458	1	705710	1.26406e+06	632672	698361	792862	692280	947869	458302	815179	900342	1.0345e+06	477026	1.88569e+06	675598	296387	361165	822564	634876	352817	571820
TRP	L-tryptophan	3.38	204.088	C11 H12 N2 O2	957883	759177	459360	426253	405791	489063	505842	366067	505754	294109	2.16049e+06	424687	690267	795570	366848	736626	555195	450467	286458	1	705710	1.26406e+06	632672	698361	792862	692280	947869	458302	815179	900342	1.0345e+06	477026	1.88569e+06	675598	296387	361165	822564	634876	352817	571820
CPD-4981	(+)-menthofuran	3.39	150.108	C10 H14 O	80753.6	65274.1	16474.8	1	1	1	23230.6	1	17637.5	1	244517	1	45050.9	57670.2	1	48387	31074.3	17192.4	1	1	55491.2	134826	35544.3	49039.2	70340	41095.2	70030.4	1	74621.8	84025.7	101086	1	259179	31616.3	1	1	41182.7	50897.2	1	32660.6
CPD-10037	(+)-carvone	3.39	150.108	C10 H14 O	80753.6	65274.1	16474.8	1	1	1	23230.6	1	17637.5	1	244517	1	45050.9	57670.2	1	48387	31074.3	17192.4	1	1	55491.2	134826	35544.3	49039.2	70340	41095.2	70030.4	1	74621.8	84025.7	101086	1	259179	31616.3	1	1	41182.7	50897.2	1	32660.6
CPD-1002	4-isopropylbenzyl alcohol	3.39	150.108	C10 H14 O	80753.6	65274.1	16474.8	1	1	1	23230.6	1	17637.5	1	244517	1	45050.9	57670.2	1	48387	31074.3	17192.4	1	1	55491.2	134826	35544.3	49039.2	70340	41095.2	70030.4	1	74621.8	84025.7	101086	1	259179	31616.3	1	1	41182.7	50897.2	1	32660.6
CPD0-2459	triethanolamine	3.39	150.108	C6 H16 N O3	80753.6	65274.1	16474.8	1	1	1	23230.6	1	17637.5	1	244517	1	45050.9	57670.2	1	48387	31074.3	17192.4	1	1	55491.2	134826	35544.3	49039.2	70340	41095.2	70030.4	1	74621.8	84025.7	101086	1	259179	31616.3	1	1	41182.7	50897.2	1	32660.6
CPD-20030	(4S)-perillyl aldehyde	3.39	150.108	C10 H14 O	80753.6	65274.1	16474.8	1	1	1	23230.6	1	17637.5	1	244517	1	45050.9	57670.2	1	48387	31074.3	17192.4	1	1	55491.2	134826	35544.3	49039.2	70340	41095.2	70030.4	1	74621.8	84025.7	101086	1	259179	31616.3	1	1	41182.7	50897.2	1	32660.6
CPD-1089	(-)-carvone	3.39	150.108	C10 H14 O	80753.6	65274.1	16474.8	1	1	1	23230.6	1	17637.5	1	244517	1	45050.9	57670.2	1	48387	31074.3	17192.4	1	1	55491.2	134826	35544.3	49039.2	70340	41095.2	70030.4	1	74621.8	84025.7	101086	1	259179	31616.3	1	1	41182.7	50897.2	1	32660.6
CPD-8669	safranal	3.39	150.108	C10 H14 O	80753.6	65274.1	16474.8	1	1	1	23230.6	1	17637.5	1	244517	1	45050.9	57670.2	1	48387	31074.3	17192.4	1	1	55491.2	134826	35544.3	49039.2	70340	41095.2	70030.4	1	74621.8	84025.7	101086	1	259179	31616.3	1	1	41182.7	50897.2	1	32660.6
CPD-1090	(-)-isopiperitenone	3.39	150.108	C10 H14 O	80753.6	65274.1	16474.8	1	1	1	23230.6	1	17637.5	1	244517	1	45050.9	57670.2	1	48387	31074.3	17192.4	1	1	55491.2	134826	35544.3	49039.2	70340	41095.2	70030.4	1	74621.8	84025.7	101086	1	259179	31616.3	1	1	41182.7	50897.2	1	32660.6
CPD-8259	beta-D-ribosylnicotinate	3.40057	255.072	C11 H13 N O6	96229.1	53289.9	54392.1	88974.8	97078.5	113626	62833.2	1	23269	19068.9	34574.5	11588.7	26341.9	22237.9	35723.4	10280.5	17768.5	11562	17169.5	11890.5	11374.7	30236	1	16421.5	148388	11879.7	10773.2	1	12021.3	14081.4	12026.7	1	19116.5	20365.5	1	11762.7	17608.6	16964.1	12554.1	11587.6
3-AMINOPROPYL-METHYL-PHOSPHINATE	3-aminopropyl-methyl-phosphinate	3.40226	137.065	C4 H12 N O2 P	1	54032.9	1	1.21255e+06	1.05334e+06	842894	235390	203167	159681	196106	1	140167	129241	187450	156763	155772	165054	176788	148965	201156	101628	138686	37430.9	48474.5	152758	39853.3	55967.8	1	61955.5	1	37996.5	5554.55	56035.9	51130.7	71661.5	17882.2	1	1	1	1
CPD-16783	(S)-nandinine	3.43	325.133	C19 H19 N O4	1	13858.6	18624.1	1	1	92081.4	1	78793.4	1	92687.8	22378.1	209351	57033.4	16711	35830.6	13321.2	1	1	1	1	1	1	1	1	1	37393.7	300625	1	1	113129	1	1	1	1	1	1	1	1	1	94289.6
S-CHEILANTHIFOLINE	(S)-cheilanthifoline	3.43	325.133	C19 H19 N O4	1	13858.6	18624.1	1	1	92081.4	1	78793.4	1	92687.8	22378.1	209351	57033.4	16711	35830.6	13321.2	1	1	1	1	1	1	1	1	1	37393.7	300625	1	1	113129	1	1	1	1	1	1	1	1	1	94289.6
PORPHYRIN-RING	porphyrin-ring	3.44	308.107	C20 H12 N4	24299.7	21363.7	29207.5	17533.9	1	1	12520	1	11375.6	1	1	16522.6	1	30534.8	22316.6	10459.8	1	1	1	18527.6	1	1	1	1	16297.2	21101.5	16568.6	1	11894.2	16518.5	1	1	1	1	1	22132.5	1	1	1	1
CPD-12188	bisdemethoxycurcumin	3.44	308.107	C19 H16 O4	24299.7	21363.7	29207.5	17533.9	1	1	12520	1	11375.6	1	1	16522.6	1	30534.8	22316.6	10459.8	1	1	1	18527.6	1	1	1	1	16297.2	21101.5	16568.6	1	11894.2	16518.5	1	1	1	1	1	22132.5	1	1	1	1
CPD-13373	10',6-diapocarotene-10',6-dial	3.45	282.164	C19 H22 O2	23054.7	1	1.52533e+06	17658.7	151846	39406.3	43967.4	1	1	338908	1	56627.6	5.19241e+06	1	39143.6	11655	22799.7	35147.3	35720.3	29960.3	1.27471e+06	1	4228120	1.20126e+06	1	1	32533.3	23918.7	3561639	23770.2	3.82199e+06	7.52949e+06	1458640	1	450241	11448424	1	1	2.63114e+06	1
CPD-1142	salicin	3.456	286.1	C13 H18 O7	134734	111663	108525	124998	93361.5	89536.4	141458	106211	137069	115540	82303.4	10474.6	102319	126138	136114	129863	124695	126925	123933	213439	59538.5	45155.6	60895.2	49466.7	76339.7	74173.9	64543.5	17578.3	26677.4	88688.8	94700.1	107859	60964.9	51462.7	83613.9	173293	101004	145382	111612	24592.4
CPD-12898	(E,E)-farnesylacetone	3.46	262.238	C18 H30 O	1	1	168243	1	1	1	1	1	1794557	1	2840662	1	640072	1	1	1	1	1	1	1	100491	1	501655	111828	1	1	1	1	1	1	1	1	109438	1	1	1	1	1	1	1
CPD-9749	hemigossypolone	3.47	275.098	C15 H15 O5	1	1	1	1	1	1	1	1	1	1	1	1	1	1	1	1	1	1	1	1	1	12285	1	11690.4	31531.9	16436.3	23334.1	10563.6	1	25649.3	1	1	1	37891.1	1	1	1	16704.2	1	15686.5
CPD-7289	3-epihydroxymugineate	3.4865	334.099	C12 H18 N2 O9	31129	29247.9	47694.9	258713	302581	267391	353628	147739	239788	17434.8	148569	102796	132901	18217.3	14500.8	61695	142567	12198.8	68841.9	515454	791273	73973.9	65962.5	142287	124551	135781	139310	68052.6	157658	184604	131771	88313.4	19217	40698.1	38388.4	337190	119469	125387	87223.9	184240
5-P-RIBOSYL-N-FORMYLGLYCINEAMIDE	N2-formyl-N1-(5-phospho-beta-D-ribosyl)glycinamide	3.60172	312.043	C8 H13 N2 O9 P	1.49067e+06	778358	1	40505.3	1	11350	34038.3	90275.8	36269.8	1	1	32176.6	5609.44	20426	30151.8	1	60625	79072.1	55719.4	89199.6	47827.8	1	24725.9	66981.4	1	43522.2	1	1	106715	59904.8	64095.3	83154.6	94371.7	1	1	16129.3	58595.4	43990	85029.2	44253.9
CPD-8659	miraxanthin V	3.61647	344.103	C17 H16 N2 O6	307795	403512	338058	308223	1.45167e+06	1.69973e+06	1.64236e+06	1.65545e+06	329478	1.42064e+06	175614	334010	1.00119e+06	403542	99890.2	1.58114e+06	107798	101675	54012	477961	465384	543503	633499	632789	559488	340044	49903.8	1	121661	160097	97301.1	63881.4	1	1	1	1	488050	1	424869	865899
CPD-4885	(-)-phaseollidin	3.65	324.138	C20 H20 O4	31361.4	26212.7	22275.1	21880	31100.1	45964.4	18749.5	23988.1	37634.8	29826.3	16869.5	10936.7	1	17002.4	45529.3	10569.3	22609.2	43391.5	22674.8	56506.4	55202.4	51082.2	25440.7	77821.3	1	117088	155916	10293.9	134183	1	79731	40480.6	56649.6	1	17457	79846.9	82921.7	146576	135110	137832
4-P-PANTOTHENATE	(R)-4'-phosphopantothenate	3.67539	296.052	C9 H15 N O8 P	121317	51865.7	38510.6	27837.4	27421.1	11350	24227.3	11225.8	17635.8	1	1	83524.6	78059.9	1	1	1	177124	55164.6	79851.4	140085	49803.1	1	90994.7	166413	1	1	1	89546.3	75120.2	1	101330	50069.8	1	1	22266.2	1	88235.8	1	83619.3	41417.5
CPD-12203	lachnanthocarpone	3.8175	288.08	C19 H12 O3	36748.3	29579.8	28587.3	30345.1	25235	11175.5	12187.2	25079.2	31141.3	26736.1	25148.7	30874.7	16342.7	10642.4	25952.4	19201.3	26943.8	26950.9	31396.5	47024.3	43241.7	29679.5	35652.5	58022.5	43896.2	39939.4	25932.9	52631.7	17346.4	17929.6	56246.1	21033.3	26435.5	32060.9	34704.6	40384.6	24232.5	24559.5	32097	27427.3
CPD-6881	2,4,6-trihydroxybenzophenone	3.82448	230.056	C13 H10 O4	45140.8	35400.7	27302.3	29692.1	25930.3	19656.2	18764.3	1	1	1	1	11316.5	1	11525.3	51224.6	11249.3	11603.5	16374.5	73939.5	5852.8	5478.12	1	48392.2	27432.5	1	11471.7	5674.22	17668.2	11293.2	11429.9	16383.5	1	1	1	1	16484.4	194405	11242.2	11103.2	11684
CPD-17595	(-)-yatein	3.86	400.154	C22 H24 O7	36772.6	42848	36364.2	16632.6	32490	34354	35262.7	18956.8	1	30988.4	1	32579.6	1	27095.2	23573.9	17398.2	10637.1	11440.7	11687.4	27040.7	1	1	1	1	10906.1	10994.5	1	1	16675.2	25056.4	1	1	1	1	1	1	1	1	1	11738
CPD-4615	dihydrozeatin-7-N-glucose	3.87	383.172	C16 H25 N5 O6	891958	656544	1	420004	412304	955345	1	417105	1.25162e+06	1.11342e+06	924681	513979	525895	1254821	878475	773880	1.05295e+06	841749	777841	1.10211e+06	1.37701e+06	993463	1.05445e+06	1.56548e+06	1.77619e+06	1.03492e+06	1.73041e+06	1	1.49495e+06	1.67592e+06	1328747	829807	2.35314e+06	1.99411e+06	973549	1.11278e+06	1.51109e+06	1.22564e+06	1.3397e+06	1156491
CPD-4617	dihydrozeatin-O-glucoside	3.87	383.172	C16 H25 N5 O6	891958	656544	1	420004	412304	955345	1	417105	1.25162e+06	1.11342e+06	924681	513979	525895	1254821	878475	773880	1.05295e+06	841749	777841	1.10211e+06	1.37701e+06	993463	1.05445e+06	1.56548e+06	1.77619e+06	1.03492e+06	1.73041e+06	1	1.49495e+06	1.67592e+06	1328747	829807	2.35314e+06	1.99411e+06	973549	1.11278e+06	1.51109e+06	1.22564e+06	1.3397e+06	1156491
CPD-4616	dihydrozeatin-9-N-glucoside	3.87	383.172	C16 H25 N5 O6	891958	656544	1	420004	412304	955345	1	417105	1.25162e+06	1.11342e+06	924681	513979	525895	1254821	878475	773880	1.05295e+06	841749	777841	1.10211e+06	1.37701e+06	993463	1.05445e+06	1.56548e+06	1.77619e+06	1.03492e+06	1.73041e+06	1	1.49495e+06	1.67592e+06	1328747	829807	2.35314e+06	1.99411e+06	973549	1.11278e+06	1.51109e+06	1.22564e+06	1.3397e+06	1156491
CPD-3642	D-valine	3.91833	117.077	C5 H11 N O2	1	33454.3	1	1	1	1	78144.1	42070.8	2.48429e+06	7354.81	1.95087e+06	11484.6	10989.2	28025.1	5.33254e+06	5188020	96537.9	4487117	4.44465e+06	3.494e+06	228656	542836	2.27485e+06	2.4861e+06	2.42181e+06	3.44565e+06	3540965	1	5.49015e+06	1	5465.82	1	1	2488363	6367893	27536.2	4154323	6.01606e+06	1	5.93059e+06
CPD-6142	N,N-dimethyl-beta-alanine	3.91833	117.077	C5 H11 N O2	1	33454.3	1	1	1	1	78144.1	42070.8	2.48429e+06	7354.81	1.95087e+06	11484.6	10989.2	28025.1	5.33254e+06	5188020	96537.9	4487117	4.44465e+06	3.494e+06	228656	542836	2.27485e+06	2.4861e+06	2.42181e+06	3.44565e+06	3540965	1	5.49015e+06	1	5465.82	1	1	2488363	6367893	27536.2	4154323	6.01606e+06	1	5.93059e+06
L-2-AMINOPENTANOIC-ACID	L-norvaline	3.91833	117.077	C5 H11 N O2	1	33454.3	1	1	1	1	78144.1	42070.8	2.48429e+06	7354.81	1.95087e+06	11484.6	10989.2	28025.1	5.33254e+06	5188020	96537.9	4487117	4.44465e+06	3.494e+06	228656	542836	2.27485e+06	2.4861e+06	2.42181e+06	3.44565e+06	3540965	1	5.49015e+06	1	5465.82	1	1	2488363	6367893	27536.2	4154323	6.01606e+06	1	5.93059e+06
BETAINE	glycine betaine	3.91833	117.077	C5 H11 N O2	1	33454.3	1	1	1	1	78144.1	42070.8	2.48429e+06	7354.81	1.95087e+06	11484.6	10989.2	28025.1	5.33254e+06	5188020	96537.9	4487117	4.44465e+06	3.494e+06	228656	542836	2.27485e+06	2.4861e+06	2.42181e+06	3.44565e+06	3540965	1	5.49015e+06	1	5465.82	1	1	2488363	6367893	27536.2	4154323	6.01606e+06	1	5.93059e+06
VAL	L-valine	3.91833	117.077	C5 H11 N O2	1	33454.3	1	1	1	1	78144.1	42070.8	2.48429e+06	7354.81	1.95087e+06	11484.6	10989.2	28025.1	5.33254e+06	5188020	96537.9	4487117	4.44465e+06	3.494e+06	228656	542836	2.27485e+06	2.4861e+06	2.42181e+06	3.44565e+06	3540965	1	5.49015e+06	1	5465.82	1	1	2488363	6367893	27536.2	4154323	6.01606e+06	1	5.93059e+06
CPD-11423	plaunotol	3.92	306.264	C20 H34 O2	1	1	688559	1	40419.7	1	1	1	9297461	168102	14065029	1	3.22225e+06	1	1	1	1	1	1	1	720630	1	2.62653e+06	637852	1	1	1	1	1.84993e+06	1	2276025	4.42947e+06	738642	1	225071	7003263	1	1	1.41939e+06	1
CPD-13093	(9Z,12Z)-15,16-dihydroxyoctadeca-9,12-dienoate	3.92	311.219	C18 H31 O4	1	1	1	1	1	1	1	1	511810	1	780769	1	173715	1	1	1	1	1	1	1	1	1	119213	1	1	1	1	1	75941.2	1	123187	287594	10381.4	1	1	437082	1	1	55252.8	1
13-HYDROPEROXYOCTADECA-911-DIENOATE	(13S)-HPODE	3.92	311.219	C18 H31 O4	1	1	1	1	1	1	1	1	511810	1	780769	1	173715	1	1	1	1	1	1	1	1	1	119213	1	1	1	1	1	75941.2	1	123187	287594	10381.4	1	1	437082	1	1	55252.8	1
CPD-8677	(9S)-HPODE	3.92	311.219	C18 H31 O4	1	1	1	1	1	1	1	1	511810	1	780769	1	173715	1	1	1	1	1	1	1	1	1	119213	1	1	1	1	1	75941.2	1	123187	287594	10381.4	1	1	437082	1	1	55252.8	1
CPD-13092	(9Z,15Z)-12,13-dihydroxyoctadeca-9,15-dienoate	3.92	311.219	C18 H31 O4	1	1	1	1	1	1	1	1	511810	1	780769	1	173715	1	1	1	1	1	1	1	1	1	119213	1	1	1	1	1	75941.2	1	123187	287594	10381.4	1	1	437082	1	1	55252.8	1
CPD-13094	(12Z,15Z)-9,10-dihydroxyoctadeca-12,15-dienoate	3.92	311.219	C18 H31 O4	1	1	1	1	1	1	1	1	511810	1	780769	1	173715	1	1	1	1	1	1	1	1	1	119213	1	1	1	1	1	75941.2	1	123187	287594	10381.4	1	1	437082	1	1	55252.8	1
CPD-13088	9,10-12,13-diepoxyoctadecanoate	3.92	311.219	C18 H31 O4	1	1	1	1	1	1	1	1	511810	1	780769	1	173715	1	1	1	1	1	1	1	1	1	119213	1	1	1	1	1	75941.2	1	123187	287594	10381.4	1	1	437082	1	1	55252.8	1
CPD-8683	9-hydroxy-10-oxo-12-octadecenoate	3.92	311.219	C18 H31 O4	1	1	1	1	1	1	1	1	511810	1	780769	1	173715	1	1	1	1	1	1	1	1	1	119213	1	1	1	1	1	75941.2	1	123187	287594	10381.4	1	1	437082	1	1	55252.8	1
CPD-9875	coniferyl acetate	3.964	222.092	C12 H14 O4	175758	282238	187567	132545	274960	193842	226004	181425	150613	184949	615801	194174	544993	225308	200130	625518	452654	456714	405097	532492	357868	187574	361355	282132	1.02781e+06	450040	159685	150269	1.26747e+06	123713	467728	472037	1.0432e+06	1.03528e+06	174833	510033	150061	131191	1.26614e+06	143235
CPD-9788	O-methylandrocymbine	3.98	385.185	C22 H27 N O5	104829	195731	117028	49131.5	99783.4	1	1	30590.5	36834.3	28756.3	60902.4	1	22814.2	44091.8	133464	24179	28312.7	22426.8	15721.9	118798	16922.1	31839.8	1	170770	1	150708	226975	80779.2	1	1	16458.8	1	135153	189455	1	158968	174125	140734	16719.9	60178.4
CPD-19897	vindolidine	4	369.21	C22 H29 N2 O3	473839	1	301291	177496	1	1	1	30590.5	2.38866e+06	1	60902.4	1	1	1	133464	24179	28312.7	1	15721.9	1	1	1	1	1	1	1	1	1	615432	1	581876	1	91114.2	1	1	1.99266e+06	1	1	403451	1
CPD-15122	2-(3-benzoylphenyl)-3,5,7-trihydroxychromen-4-one	4.03133	372.057	C22 H12 O6	1	1	35673.7	23316.7	20601.4	179270	18396.2	123861	53768.6	19557.7	30027.5	56506.8	84900.2	1	38269.8	61695	142567	15505.8	48009.5	1	1	40174	77031.4	41063.1	1	69544	1	23787.5	207854	186967	1	88313.4	104366	40698.1	38388.4	1	252012	1	140359	90322.3
CPD-14427	daphnetin	4.04	178.025	C9 H6 O4	1	1	1	1	1	1	1	1	1	1	1	1	1	1	1	1	21380.1	32385.2	1	53854	40217.1	1	1	24580.9	11196.4	32367.8	23187.1	1	51216.4	46598.9	31204.9	24438.4	23086.3	41713.6	10539.8	31696.5	10445.7	34305.2	23449.9	17898.7
CPD-8097	esculetin	4.04	178.025	C9 H6 O4	1	1	1	1	1	1	1	1	1	1	1	1	1	1	1	1	21380.1	32385.2	1	53854	40217.1	1	1	24580.9	11196.4	32367.8	23187.1	1	51216.4	46598.9	31204.9	24438.4	23086.3	41713.6	10539.8	31696.5	10445.7	34305.2	23449.9	17898.7
CPD-14812	6-O-methyl-N-deacetylisoipecoside	4.07	538.22	C26 H36 N O11	1	1	1	1	1	1	1	1	1	1	1	1	1	1	1	1	1	1	1	11011.7	1	1	1	1	30051.3	16471.8	16844.9	1	1	22675	1	1	1	23289.9	1	1	1	1	1	1
BENZALDEHYDE	benzaldehyde	4.08083	106.043	C7 H6 O	94784.2	1	31007.9	17859.5	13873.8	27887.3	24749.7	15550	15590.3	13030.2	41242.9	12437	14119.6	13583.4	12750.7	13828.7	11297.1	1	1	13325.1	1	1	28683	1	1	25817.8	1	1	10912.2	1	11194.6	20133	1	1	12142.3	10924.2	1	1	1	1
CPD-15073	(E)-6'-hydroxyferulate	4.09318	209.045	C10 H9 O5	23285.9	1	1	1	1	209995	295503	37752.4	76683.8	302909	1	41927.6	8946.47	69752.6	245044	1	122904	28830.8	1	97487.3	82831.3	1	240585	258827	1	1	58276.9	15983.5	95075.6	1	1	1	178478	25358.7	1	263453	1	1	1	1
5-HYDROXY-FERULIC-ACID	5-hydroxyferulate	4.09318	209.045	C10 H9 O5	23285.9	1	1	1	1	209995	295503	37752.4	76683.8	302909	1	41927.6	8946.47	69752.6	245044	1	122904	28830.8	1	97487.3	82831.3	1	240585	258827	1	1	58276.9	15983.5	95075.6	1	1	1	178478	25358.7	1	263453	1	1	1	1
CPD-15076	(Z)-6'-hydroxyferulate	4.09318	209.045	C10 H9 O5	23285.9	1	1	1	1	209995	295503	37752.4	76683.8	302909	1	41927.6	8946.47	69752.6	245044	1	122904	28830.8	1	97487.3	82831.3	1	240585	258827	1	1	58276.9	15983.5	95075.6	1	1	1	178478	25358.7	1	263453	1	1	1	1
CPDQT-281	4-(methylsulfanyl)butyl-glucosinolate	4.10333	420.045	C12 H22 N O9 S3	70888.7	225070	89002.8	124334	28018	1	1	1	1	1	1	1	1	1	1	1	1	1	1	1	1	1	1	1	1	11560.2	55885	74432.2	16333.3	1	32102.5	1	1	1	16629.1	32293.2	73564.3	54935	10660.6	1
2-PROPENYL-GLUCOSINOLATE	sinigrin	4.14	358.036	C10 H16 N O9 S2	1	1	1	1	1	1	1	1	1	1	1	1	1	1	1	1	1	1	1	10763.5	1	1	1	1	1	1	1	1	32854.3	17799.4	17193.5	30907.8	37986.8	1	1	1	16998.9	1	30237.4	10537.3
CPD0-1554	3-propylphosphoenolpyruvate	4.15	207.006	C6 H8 O6 P	1	1	1	1	1	1	1	1	1	1	1	1	1	1	1	1	1	1	1	17850.9	1	1	1	17558	1	1	1	1	42281.9	24140.5	17693.2	37482.1	37045.5	1	1	1	30694.3	10895.3	31668.2	11350.4
DISULFIRAM	disulfiram	4.18714	296.052	C10 H20 N2 S4	121317	51865.7	50805.6	27837.4	27421.1	11350	24227.3	11225.8	17635.8	1	1	83524.6	78059.9	30075.2	10852.3	1	177124	55164.6	79851.4	140085	49803.1	1	90994.7	166413	1	1	1	16876.9	108550	1	153424	50069.8	1	1	22266.2	1	19014.8	1	10499.2	49369.7
PHENYLETHYLAMINE	2-phenylethylamine	4.19	122.094	C8 H12 N	191367	191343	166495	95245.2	109745	122620	63217.4	99182.1	1	94239.3	1	167760	242625	86228	103215	80666.1	98255	52602	73089.6	54738.7	142324	128177	296499	150021	126676	244532	138953	206497	158018	272789	301922	330438	397900	265276	192833	71390.3	147781	81693.8	166418	147852
ASN	L-asparagine	4.19	132.055	C4 H8 N2 O3	48308.2	55785.8	53750.6	11857.5	31372.2	34957.4	1	25165.4	11542.7	38172.3	85412.1	45921.9	93863.5	26207.9	22714.3	11705.4	43126.9	11282.6	12916.3	16877.4	73290.4	17916.9	76196.2	58697	36708.2	104300	44323.3	55730.2	62339.4	106190	144526	132658	219684	102605	99294.3	1	26701.2	28324.1	65067	59990.3
CINNAMALDEHYDE	cinnamaldehyde	4.19	132.055	C9 H8 O	1	55785.8	1	11857.5	31372.2	34957.4	1	25165.4	11542.7	38172.3	85412.1	45921.9	93863.5	26207.9	22714.3	11705.4	43126.9	11282.6	12916.3	16877.4	73290.4	1	76196.2	58697	36708.2	104300	44323.3	55730.2	62339.4	106190	144526	132658	219684	102605	99294.3	1	26701.2	28324.1	65067	59990.3
CPD-10209	2-butyl-4-hydroxy-5-methyl-3(2H)-furanone	4.19	170.094	C9 H14 O3	478419	320563	254871	1	459127	462137	364506	497160	255895	319559	620805	626097	526161	412275	491795	370030	427279	1	387808	302171	531554	531259	937490	568471	507714	792789	545019	768771	619158	943036	970579	1.02163e+06	1.18876e+06	849477	656519	344160	698574	421903	579650	605695
CPD-9741	heliocide H1	4.19	409.198	C25 H29 O5	45707	105901	103950	78568.4	119460	56972.1	108846	94296.5	649510	101425	865593	33616.1	248513	52070.8	1	45610.9	48945.8	69767	37197.9	88992.1	59790.1	61620.1	178131	47356.2	71831.9	33021.2	34393.7	46665.9	188606	45972.9	216409	416453	68557.8	62014.5	46524.6	539406	34594.2	55674.8	1	16956
CPD-9744	heliocide H4	4.19	409.198	C25 H29 O5	45707	105901	103950	78568.4	119460	56972.1	108846	94296.5	649510	101425	865593	33616.1	248513	52070.8	1	45610.9	48945.8	69767	37197.9	88992.1	59790.1	61620.1	178131	47356.2	71831.9	33021.2	34393.7	46665.9	188606	45972.9	216409	416453	68557.8	62014.5	46524.6	539406	34594.2	55674.8	1	16956
CPD-9742	heliocide H2	4.19	409.198	C25 H29 O5	45707	105901	103950	78568.4	119460	56972.1	108846	94296.5	649510	101425	865593	33616.1	248513	52070.8	1	45610.9	48945.8	69767	37197.9	88992.1	59790.1	61620.1	178131	47356.2	71831.9	33021.2	34393.7	46665.9	188606	45972.9	216409	416453	68557.8	62014.5	46524.6	539406	34594.2	55674.8	1	16956
CPD-9743	heliocide H3	4.19	409.198	C25 H29 O5	45707	105901	103950	78568.4	119460	56972.1	108846	94296.5	649510	101425	865593	33616.1	248513	52070.8	1	45610.9	48945.8	69767	37197.9	88992.1	59790.1	61620.1	178131	47356.2	71831.9	33021.2	34393.7	46665.9	188606	45972.9	216409	416453	68557.8	62014.5	46524.6	539406	34594.2	55674.8	1	16956
CPD0-1660	alpha -ethynylagmatine	4.19	154.12	C7 H14 N4	580408	566316	548470	396952	421599	451165	305320	428536	255895	370441	620805	626097	785352	391573	459315	353767	427279	239014	382648	278767	531554	531259	937490	568471	496984	792789	545019	723809	619158	943036	970579	1.02163e+06	1.18373e+06	827462	656519	344160	693294	416672	579650	594548
CPD-12215	coumaryl acetate	4.19	192.076	C11 H12 O3	580408	566316	548470	396952	421599	451165	305320	428536	1	370441	620805	626097	785352	391573	459315	353767	427279	239014	382648	278767	531554	531259	937490	568471	496984	792789	545019	723809	619158	943036	970579	1.02163e+06	1.18373e+06	827462	656519	344160	693294	416672	579650	594548
S-ADENOSYLMETHIONINAMINE	S-adenosyl 3-(methylsulfanyl)propylamine	4.19	356.163	C14 H24 N6 O3 S	700208	670946	713873	457632	480694	550202	320354	477175	229452	433964	643731	646326	895521	377829	462953	332591	495676	226715	366222	259433	538828	437222	802020	533367	535745	753516	512922	635669	561538	874886	922987	891603	1.16918e+06	810212	655739	210531	495182	345581	514081	566205
CPD-63	syringin	4.19	372.138	C17 H24 O9	728995	693669	736824	473102	495906	564496	332615	496499	234766	447551	647747	678481	931664	391607	483520	356142	514952	226715	390204	275597	543947	437300	833531	552242	563989	763881	536023	646737	562678	948531	946984	896938	1.23169e+06	888095	644954	210531	514025	345285	512248	574931
CPD3O-4151	4-tyrosol	4.2	138.068	C8 H10 O2	191367	191343	166495	95245.2	109745	122620	63217.4	99182.1	54173.2	94239.3	184628	167760	242625	86228	103215	80666.1	98255	52602	73089.6	54738.7	142324	128177	296499	150021	126676	244532	138953	206497	158018	272789	301922	330438	397900	265276	192833	71390.3	147781	81693.8	166418	147852
CPD-14650	(2E,4E,6E)-7-hydroxy-4-methylhepta-2,4,6-trienal	4.2	138.068	C8 H10 O2	191367	191343	166495	95245.2	109745	122620	63217.4	99182.1	54173.2	94239.3	184628	167760	242625	86228	103215	80666.1	98255	52602	73089.6	54738.7	142324	128177	296499	150021	126676	244532	138953	206497	158018	272789	301922	330438	397900	265276	192833	71390.3	147781	81693.8	166418	147852
CPD-9501	3-methoxy-5-hydroxytoluene	4.2	138.068	C8 H10 O2	191367	191343	166495	95245.2	109745	122620	63217.4	99182.1	54173.2	94239.3	184628	167760	242625	86228	103215	80666.1	98255	52602	73089.6	54738.7	142324	128177	296499	150021	126676	244532	138953	206497	158018	272789	301922	330438	397900	265276	192833	71390.3	147781	81693.8	166418	147852
CPD0-1537	2-(4-amino-4-carboxybutyl)aziridine-2-carboxylate	4.2	201.085	C8 H13 N2 O4	340691	56467.2	65427.5	65665.4	317606	67881.6	83346.6	379481	44340.1	59699.5	306496	58248.7	17925.9	72877.3	352351	60490.8	328802	93902	56109.2	76187.9	1	1	245096	229224	60607.5	43313.5	35517.2	1	327347	262010	333934	257107	344954	51924.7	233124	333965	1	278177	203918	214332
CPD-669	lupinate	4.2175	306.148	C13 H18 N6 O3	287115	287204	293057	250404	123346	127335	191365	98501.1	183855	240813	91358.3	120189	93563.1	291244	247251	201607	189586	181972	227069	129848	189931	93667.7	121216	173557	230062	108635	250639	180769	149413	118965	97301.1	112841	80640.5	105523	68489.4	203768	173647	218907	83556.6	211647
BESTATIN	bestatin	4.26812	308.179	C16 H24 N2 O4	67815.7	15932	83757.2	16409	16886.5	83516.1	100964	54183	1	97657.1	1	17823.7	1	50004.2	45529.3	10302.3	22609.2	43391.5	22674.8	56506.4	16871.2	88763.1	25440.7	16961.7	115844	58136.9	1	32456.7	1	50444.4	79731	40480.6	56649.6	1	17151.1	79846.9	1	1	135110	73539.2
HISTIDINAL	histidinal	4.27	140.082	C6 H10 N3 O	1	23428.2	37601	18040.7	29767	1	1	1	1	17269.4	1	16886.8	1	1	22196.2	1	1	48270.4	10885	33690.3	31996.9	1	1	31933.6	38985.5	38848.8	16190.2	17573.4	24962.9	11231.9	1	1	1	17074.5	1	22253.9	1	15924.6	1	23120.2
CPD-10523	cis-indole-2,3-dihydrodiol	4.27	151.059	C8 H9 N O2	1	1	11095.1	11790.5	33625.9	16629.4	22819.7	1	1	1	1	1	1	1	1	1	1	1	1	1	1	1	1	1	1	1	1	1	1	1	1	1	1	1	1	11393.5	1	1	1	1
CPD-1041	(Z)-[(4-hydroxyphenyl)acetaldehyde oxime]	4.27	151.059	C8 H9 N O2	1	1	11095.1	11790.5	33625.9	16629.4	22819.7	1	1	1	1	1	1	1	1	1	1	1	1	1	1	1	1	1	1	1	1	1	1	1	1	1	1	1	1	11393.5	1	1	1	1
CPD-12383	1-aci-nitro-2-phenylethane	4.27	151.059	C8 H9 N O2	1	1	11095.1	11790.5	33625.9	16629.4	22819.7	1	1	1	1	1	1	1	1	1	1	1	1	1	1	1	1	1	1	1	1	1	1	1	1	1	1	1	1	11393.5	1	1	1	1
CPD0-1408	5-deoxypyridoxal	4.27	151.059	C8 H9 N O2	1	1	11095.1	11790.5	33625.9	16629.4	22819.7	1	1	1	1	1	1	1	1	1	1	1	1	1	1	1	1	1	1	1	1	1	1	1	1	1	1	1	1	11393.5	1	1	1	1
CPD-2205	(E)-(4-hydroxyphenyl)acetaldehyde oxime	4.27	151.059	C8 H9 N O2	1	1	11095.1	11790.5	33625.9	16629.4	22819.7	1	1	1	1	1	1	1	1	1	1	1	1	1	1	1	1	1	1	1	1	1	1	1	1	1	1	1	1	11393.5	1	1	1	1
CPDQT-411	(E)-omega-(methylsulfanyl)pentyl-thiohydroximate	4.27	179.045	C6 H13 N O S2	1	58408.2	97031.8	66348.4	73882.8	26195.8	64257.5	52260.8	29024	50642.3	19393.8	128777	32510.6	50945.8	52567.6	48798.8	43001.7	11008.2	72227.2	159405	168252	80600.4	23437.9	180394	185391	178503	191075	131192	38636.6	90451.8	23401.1	26475.5	23380.5	69630	27576.5	87515.8	59407.7	46337.7	24205.9	71482.1
CPD-1777	coniferin	4.27	342.124	C16 H22 O8	69094.1	129794	129885	204874	224733	1	178091	140531	97042.5	202707	26764.9	202537	21978	97288.5	225464	135935	17885.3	160999	94467.5	313394	319355	173251	43954.5	311863	309018	342615	124498	202350	237146	363594	194414	62577.3	61025.1	208041	22151.2	71213	181141	173892	131626	225328
L-ORNITHINE	L-ornithine	4.28	133.101	C5 H13 N2 O2	1	1	1	1	1	1	1	1	1	1	1	1	1	1	1	1	1	1	1	20092.6	22907.3	1	1	10803.5	1	11163.8	24697.8	1	16861.5	1	1	1	1	1	1	1	1	1	1	1
BUTHIONINE-SULFOXIMINE	buthionine sulfoximine	4.28226	222.108	C8 H18 N2 O3 S	57007.1	23865.3	30406.7	29719.1	19645.3	62733.8	16398.2	59519.9	46168	39477.4	93579.9	25192	60515.5	52964	55643.6	44249.2	39404.8	16101.8	11280.8	24398.7	1	1	11469.1	1	1	1	1	16918	20870.8	10843.3	10589.8	23127.7	40590.3	1	1	10464.5	16332.4	1	23446.9	17854.9
2-UNDECANONE	2-undecanone	4.29	170.167	C11 H22 O	15806.7	1	1	1	1	1	1	1	1	1	1	1	1	1	1	1	1	1	1	17867.2	17637.5	1	10541.8	1	33028.8	1	16198.5	11331.4	27381.9	38727.8	1	1	16537.3	38567.7	1	17747	22659.2	31386.1	17054.8	24959.5
CPD-7291	3-epihydroxy-2'-deoxymugineate	4.32	318.111	C12 H18 N2 O8	255268	248416	259403	297217	322399	317675	314632	234774	174719	267141	94658.4	180877	122372	264749	204147	227542	207721	220370	204079	1	233085	84062.3	134144	218118	249024	186339	174688	151112	72926.6	100663	159018	137546	192693	268311	106202	164322	136154	185506	155816	97861.2
CPD-7231	mugineate	4.32	318.111	C12 H18 N2 O8	255268	248416	259403	297217	322399	317675	314632	234774	174719	267141	94658.4	180877	122372	264749	204147	227542	207721	220370	204079	1	233085	84062.3	134144	218118	249024	186339	174688	151112	72926.6	100663	159018	137546	192693	268311	106202	164322	136154	185506	155816	97861.2
CPD-20260	2-S-cysteinyldopa	4.337	316.075	C12 H16 N2 O6 S	1	41836.9	78764.1	10650.8	1	1	11482.1	1	30423.3	31218.4	1	15801.4	1	1	10706.8	78970.4	67254.9	62374.2	18704.9	10362	1	15508.6	1	1	1	1	1	1	16826.9	1	1	1	1	1	1	53581.6	61461.7	58222	96456.6	71940
CPD-15154	5-S-cysteinyldopa	4.337	316.075	C12 H16 N2 O6 S	1	41836.9	78764.1	10650.8	1	1	11482.1	1	30423.3	31218.4	1	15801.4	1	1	10706.8	78970.4	67254.9	62374.2	18704.9	10362	1	15508.6	1	1	1	1	1	1	16826.9	1	1	1	1	1	1	53581.6	61461.7	58222	96456.6	71940
CPD-12033	6-hydroxy-2-[hydroxy-(4-hydroxyphenyl)methyl]-1-benzofuran-3-one	4.34	272.07	C15 H12 O5	35507	32596.2	11516.3	43413.4	29843.7	58370.7	21672	52888	1	1	43598.5	35513.8	28292.5	41563.3	23172.2	18864.3	1	20623.3	1	21113.2	1	1	1	12281.4	1	11814.4	11204.2	11456.8	1	11470.3	1	1	1	1	1	19638	11331.6	15413.3	1	1
CPD-20012	naringenin chalcone	4.34	272.07	C15 H12 O5	35507	32596.2	11516.3	43413.4	29843.7	58370.7	21672	52888	1	1	43598.5	35513.8	28292.5	41563.3	23172.2	18864.3	1	20623.3	1	21113.2	1	1	1	12281.4	1	11814.4	11204.2	11456.8	1	11470.3	1	1	1	1	1	19638	11331.6	15413.3	1	1
CPD-15078	1-phenyl-3-(2,4,6-trihydroxyphenyl)propane-1,3-dione	4.34	272.07	C15 H12 O5	35507	32596.2	11516.3	43413.4	29843.7	58370.7	21672	52888	1	1	43598.5	35513.8	28292.5	41563.3	23172.2	18864.3	1	20623.3	1	21113.2	1	1	1	12281.4	1	11814.4	11204.2	11456.8	1	11470.3	1	1	1	1	1	19638	11331.6	15413.3	1	1
NARINGENIN-CMPD	(2S)-naringenin	4.34	272.07	C15 H12 O5	35507	32596.2	11516.3	43413.4	29843.7	58370.7	21672	52888	1	1	43598.5	35513.8	28292.5	41563.3	23172.2	18864.3	1	20623.3	1	21113.2	1	1	1	12281.4	1	11814.4	11204.2	11456.8	1	11470.3	1	1	1	1	1	19638	11331.6	15413.3	1	1
BUTEIN	butein	4.34	272.07	C15 H12 O5	35507	32596.2	11516.3	43413.4	29843.7	58370.7	21672	52888	1	1	43598.5	35513.8	28292.5	41563.3	23172.2	18864.3	1	20623.3	1	21113.2	1	1	1	12281.4	1	11814.4	11204.2	11456.8	1	11470.3	1	1	1	1	1	19638	11331.6	15413.3	1	1
CPD-14042	(2R)-naringenin	4.34	272.07	C15 H12 O5	35507	32596.2	11516.3	43413.4	29843.7	58370.7	21672	52888	1	1	43598.5	35513.8	28292.5	41563.3	23172.2	18864.3	1	20623.3	1	21113.2	1	1	1	12281.4	1	11814.4	11204.2	11456.8	1	11470.3	1	1	1	1	1	19638	11331.6	15413.3	1	1
CPD-6996	6,7,4'-trihydroxyflavanone	4.34	272.07	C15 H12 O5	35507	32596.2	11516.3	43413.4	29843.7	58370.7	21672	52888	1	1	43598.5	35513.8	28292.5	41563.3	23172.2	18864.3	1	20623.3	1	21113.2	1	1	1	12281.4	1	11814.4	11204.2	11456.8	1	11470.3	1	1	1	1	1	19638	11331.6	15413.3	1	1
2-HYDROXYISOFLAVANONE	2,4',7-trihydroxyisoflavanone	4.34	272.07	C15 H12 O5	35507	32596.2	11516.3	43413.4	29843.7	58370.7	21672	52888	1	1	43598.5	35513.8	28292.5	41563.3	23172.2	18864.3	1	20623.3	1	21113.2	1	1	1	12281.4	1	11814.4	11204.2	11456.8	1	11470.3	1	1	1	1	1	19638	11331.6	15413.3	1	1
2-HYDROXY-23-DIHYDRODAIDZEIN	(3R)-2'-hydroxydihydrodaidzein	4.34	272.07	C15 H12 O5	35507	32596.2	11516.3	43413.4	29843.7	58370.7	21672	52888	1	1	43598.5	35513.8	28292.5	41563.3	23172.2	18864.3	1	20623.3	1	21113.2	1	1	1	12281.4	1	11814.4	11204.2	11456.8	1	11470.3	1	1	1	1	1	19638	11331.6	15413.3	1	1
6AS11AS-36A9-TRIHYDROXYPTEROCARPAN	(-)-glycinol	4.34	272.07	C15 H12 O5	35507	32596.2	11516.3	43413.4	29843.7	58370.7	21672	52888	1	1	43598.5	35513.8	28292.5	41563.3	23172.2	18864.3	1	20623.3	1	21113.2	1	1	1	12281.4	1	11814.4	11204.2	11456.8	1	11470.3	1	1	1	1	1	19638	11331.6	15413.3	1	1
APIGENIN	2',4,4',6'-tetrahydroxychalcone	4.34	272.07	C15 H12 O5	35507	32596.2	11516.3	43413.4	29843.7	58370.7	21672	52888	1	1	43598.5	35513.8	28292.5	41563.3	23172.2	18864.3	1	20623.3	1	21113.2	1	1	1	12281.4	1	11814.4	11204.2	11456.8	1	11470.3	1	1	1	1	1	19638	11331.6	15413.3	1	1
CPD-385	1,2-benzoquinone	4.34303	108.02	C6 H4 O2	227220	199877	92403.8	92306.4	66093.7	69827.8	63205	59073	19565.9	20568.7	54341.1	35718.2	26226.9	28878.3	40646.7	34369.5	40706.4	26297.8	34028.8	47490.5	11365.9	19033.3	24264	32262.8	21165.7	1	1	1	1	17586.7	28481.3	18819.8	29915.5	1	1	1	11717	10968.4	28256.1	28339.8
CPD-10471	dimethylsulfoniopropanoate-amine	4.36	121.091	C5 H15 N S	69184	63863.6	1	1.21255e+06	1.05334e+06	842894	235390	203167	159681	196106	1	140167	129241	187450	156763	155772	165054	176788	148965	201156	101628	138686	1	114559	152758	120949	110209	136881	117142	127067	109241	57789.9	101043	87924.3	121873	73539	1	142867	139434	125425
CPD-12191	auricolate	4.36	351.292	C22 H39 O3	1	1	216013	1	1	1	1	1	2.33934e+06	1	3.58826e+06	1	778342	1	1	1	1	1	1	1	175149	1	620762	157158	1	1	1	1	513322	1	569315	373278	178129	1	18605.5	1.83937e+06	1	1	104011	1
17-O-ACETYLNORAJMALINE	17-O-acetylnorajmaline	4.36	354.184	C21 H26 N2 O3	46822.5	73576.2	84771.4	140837	183111	143996	61068.5	17855.4	164172	184025	11207.4	143186	10452.8	53058.3	150305	160060	1	208276	30999	1	157920	154567	50085.9	12118.2	1	60355.8	181888	1	1	225945	1	46151.6	52206.8	1	17123.9	199318	156383	198910	149218	43916
CPD-7972	bixin	4.36	393.201	C25 H29 O4	1	1	35511.3	1	1	1	1	1	717614	1	324812	1	256166	1	1	1	1	1	1	1	32728	1	200309	25052.2	1	1	1	1	194792	1	224835	252332	43223.5	1	1	617504	1	1	152330	1
CPD-12652	(9Z,12Z)-octadecadien-6-ynoate	4.37	275.193	C18 H27 O2	1	206949	214068	262172	284993	285306	285834	1	121504	1	36463.9	147605	87367.8	227614	174162	201660	162778	193494	173581	267485	100678	207692	37256.4	133378	199908	109716	113580	135654	52148.5	121020	27499.8	88232.5	28401.3	163443	25011.8	144454	128265	123079	94788.4	95403.8
CPD-12653	stearidonate	4.37	275.193	C18 H27 O2	1	206949	214068	262172	284993	285306	285834	1	121504	1	36463.9	147605	87367.8	227614	174162	201660	162778	193494	173581	267485	100678	207692	37256.4	133378	199908	109716	113580	135654	52148.5	121020	27499.8	88232.5	28401.3	163443	25011.8	144454	128265	123079	94788.4	95403.8
CPD-8662	crocetin	4.38	326.145	C20 H22 O4	1	1	1	11367.7	22219	28145.7	23783.1	1	1	10068.9	1	1	1	1	1	1	1	1	1	15444	1	1	1	1	1	1	1	1	1	1	1	1	1	1	1	1	1	1	1	1
PHENYLGLYOXAL	phenylglyoxal	4.38275	134.035	C8 H6 O2	149800	554932	60688.3	639976	34228.2	53005.2	36422.8	35186.8	1.81732e+06	34294.5	42358.2	1.06298e+06	1.20517e+06	1.28739e+06	1.04994e+06	26754.1	1.89289e+06	1.78775e+06	1.36774e+06	1376189	1.18661e+06	184268	737996	2.67263e+06	70004.6	1.37461e+06	723392	868656	1.93781e+06	1.53093e+06	1.16421e+06	1.13448e+06	2.54168e+06	543265	106911	736632	1.25671e+06	1449425	1.90114e+06	881206
CPD-7661	nordihydroguaiaretate	4.41	302.146	C18 H22 O4	1	1	1	1	1	1	11352.1	1	1	1	1	1	1	11065.1	1	1	1	1	1	11722.4	1	1	1	1	18424.5	1	31603.4	1	17164.7	10706.2	1	1	1	19266.9	1	1	1	1	1	1
CPD-7973	bixin dimethyl ester	4.46	408.237	C26 H32 O4	30369.8	31357.9	1	16249.7	16718.2	17317.2	30796.2	1	1	11002.5	1	25565.8	1	23644.3	16957	16684.5	10451.9	18760.5	12377.4	21874.3	21622.2	27038.4	18975.6	24910.4	112257	29237.5	109198	25808.8	10822.1	104563	1	1	21940.6	65981.1	11172.5	1	10701.1	16611.9	18574.8	36328.9
CPDQT-515	1-palmitoleylglycerol 3-phosphate	4.46	408.237	C19 H37 O7 P	30369.8	31357.9	25166	16249.7	16718.2	17317.2	30796.2	1	1	11002.5	1	25565.8	1	23644.3	16957	16684.5	10451.9	18760.5	12377.4	21874.3	21622.2	27038.4	18975.6	24910.4	112257	29237.5	109198	25808.8	10822.1	104563	17846	1	21940.6	65981.1	11172.5	1	10701.1	16611.9	18574.8	36328.9
1-PALMITOYLGLYCEROL-3-PHOSPHATE	1-palmitoyl-sn-glycerol 3-phosphate	4.46	408.237	C19 H37 O7 P	30369.8	31357.9	25166	16249.7	16718.2	17317.2	30796.2	1	1	11002.5	1	25565.8	1	23644.3	16957	16684.5	10451.9	18760.5	12377.4	21874.3	21622.2	27038.4	18975.6	24910.4	112257	29237.5	109198	25808.8	10822.1	104563	17846	1	21940.6	65981.1	11172.5	1	10701.1	16611.9	18574.8	36328.9
91018-TRIHYDROXYSTEARATE	9,10,18-trihydroxystearate	4.46077	331.238	C18 H35 O5	32339.6	87207.5	39736.8	23447.2	41683.2	54005.9	24567	37138.5	25081.6	40085.1	42936.7	37759.1	41779.7	58525.3	43097.5	40701.2	43996.4	1	32144.3	51889.6	27984.5	10831.3	37504.6	29353.4	23398	12047.6	44644.7	32924.6	69961.5	38918.1	54660.2	32440.5	66154.2	42467.7	14801.3	18207.3	45328.1	51872.8	26290.7	39459.9
CPD-15634	carthamidin-7-methyl ether	4.4679	302.073	C16 H14 O6	33155.1	129073	39537.7	36665.6	83385.9	67959.8	69858	54989	16702.6	44644	30261.6	11820.9	21529.7	11218.7	1	43947.8	54640.4	55945.6	36558.7	1	1	1	1	1	1	1	1	1	1	1	1	1	1	1	1	16337.9	1	1	1	1
CPD-14741	(3R,4R)-3-(6-hydroxy-1,3-benzodioxol-5-yl)-3,4-dihydro-2H-chromene-4,7-diol	4.4679	302.073	C16 H14 O6	33155.1	129073	39537.7	36665.6	83385.9	67959.8	69858	54989	16702.6	44644	30261.6	11820.9	21529.7	11218.7	1	43947.8	54640.4	55945.6	36558.7	1	1	1	1	1	1	1	1	1	1	1	1	1	1	1	1	16337.9	1	1	1	1
CPD-20040	7,2,2'-trihydroxy-4',5'-methylenedioxyisoflav-3-ene	4.4679	302.073	C16 H14 O6	33155.1	129073	39537.7	36665.6	83385.9	67959.8	69858	54989	16702.6	44644	30261.6	11820.9	21529.7	11218.7	1	43947.8	54640.4	55945.6	36558.7	1	1	1	1	1	1	1	1	1	1	1	1	1	1	1	1	16337.9	1	1	1	1
CPD-17600	arctigenin	4.48	372.158	C21 H24 O6	22418.3	1	23739.3	38449.8	24223.6	23800.3	34211.5	28767.9	1	33921.4	1	1	1	1	1	1	1	1	1	35498.5	1	30586.3	1	1	41730.4	1	25040.4	1	1	1	1	1	1	41440.9	1	1	1	1	1	1
CPD-17601	isoarctigenin	4.48	372.158	C21 H24 O6	22418.3	1	23739.3	38449.8	24223.6	23800.3	34211.5	28767.9	1	33921.4	1	1	1	1	1	1	1	1	1	35498.5	1	30586.3	1	1	41730.4	1	25040.4	1	1	1	1	1	1	41440.9	1	1	1	1	1	1
CPD-14751	ajmaline	4.5128	326.189	C20 H26 N2 O2	173099	1	1.9588e+06	128559	1	137945	184489	99393.4	1	362243	1	1	6.84153e+06	93539.4	1	91160.4	39997.4	72875.7	67828.4	94741.7	1.73424e+06	121332	5705110	1528727	1	107628	1	1	4.62958e+06	1	5.17963e+06	10352094	1.87481e+06	1	486795	1	1	1	3435107	1
CPD-8656	cyclo-dopa 5-O-glucoside	4.515	356.097	C15 H18 N O9	26771	538985	30303.2	669731	923999	127937	18396.2	713900	533116	19557.7	21064.7	381974	410688	511542	27868	761300	680760	615665	596824	13435.6	575439	240474	163030	729639	742825	133722	411877	352567	634368	554097	675658	375114	483058	583232	90012.9	446152	772197	583007	158375	532548
DIHYDROCHELIRUBINE	dihydrochelirubine	4.56	363.112	C21 H17 N O5	46813.9	121760	140890	62149.1	79206.2	51828.9	57752.6	35876.4	58263	74396.4	25175.7	74142	21834.8	95068.1	72731.6	70559.8	35917.1	38206.4	63362.2	85752.7	35638.8	66305.4	1	33251.8	72639.2	75962.3	75884.3	48688.9	40704.8	60957.6	16309	1	10637	48633.8	16221	75080.4	34856.2	36878.8	16824.3	38503.2
OCTANOL	1-octanol	4.57	130.136	C8 H18 O	1	49037	1	1	1	1	1	1	23621.8	1	1	1	1	47386.7	30068.9	1	22201.6	45328.8	24958.9	51511.7	23024.5	1	1	24096.7	1	17260.3	21855.3	1	58276	67635.9	1	1	1	1	1	11486.8	72556.7	50571.8	47452	31842
CPD-261	(4S)-perillyl alcohol	4.57	152.118	C10 H16 O	1	49037	1	1	1	1	1	1	23621.8	1	1	1	1	47386.7	30068.9	1	22201.6	45328.8	24958.9	51511.7	23024.5	1	1	24096.7	1	17260.3	21855.3	1	58276	67635.9	1	1	1	1	1	11486.8	72556.7	50571.8	47452	31842
CPD-10051	(-)-trans-carveol	4.57	152.118	C10 H16 O	1	49037	1	1	1	1	1	1	23621.8	1	1	1	1	47386.7	30068.9	1	22201.6	45328.8	24958.9	51511.7	23024.5	1	1	24096.7	1	17260.3	21855.3	1	58276	67635.9	1	1	1	1	1	11486.8	72556.7	50571.8	47452	31842
CPD-260	(+)-trans-carveol	4.57	152.118	C10 H16 O	1	49037	1	1	1	1	1	1	23621.8	1	1	1	1	47386.7	30068.9	1	22201.6	45328.8	24958.9	51511.7	23024.5	1	1	24096.7	1	17260.3	21855.3	1	58276	67635.9	1	1	1	1	1	11486.8	72556.7	50571.8	47452	31842
CPD-9762	neral	4.57	152.118	C10 H16 O	1	49037	1	1	1	1	1	1	23621.8	1	1	1	1	47386.7	30068.9	1	22201.6	45328.8	24958.9	51511.7	23024.5	1	1	24096.7	1	17260.3	21855.3	1	58276	67635.9	1	1	1	1	1	11486.8	72556.7	50571.8	47452	31842
CPD-862	(+)-camphor	4.57	152.118	C10 H16 O	1	49037	1	1	1	1	1	1	23621.8	1	1	1	1	47386.7	30068.9	1	22201.6	45328.8	24958.9	51511.7	23024.5	1	1	24096.7	1	17260.3	21855.3	1	58276	67635.9	1	1	1	1	1	11486.8	72556.7	50571.8	47452	31842
CPD-263	(-)-trans-isopiperitenol	4.57	152.118	C10 H16 O	1	49037	1	1	1	1	1	1	23621.8	1	1	1	1	47386.7	30068.9	1	22201.6	45328.8	24958.9	51511.7	23024.5	1	1	24096.7	1	17260.3	21855.3	1	58276	67635.9	1	1	1	1	1	11486.8	72556.7	50571.8	47452	31842
CPD-4941	(+)-cis-isopulegone	4.57	152.118	C10 H16 O	1	49037	1	1	1	1	1	1	23621.8	1	1	1	1	47386.7	30068.9	1	22201.6	45328.8	24958.9	51511.7	23024.5	1	1	24096.7	1	17260.3	21855.3	1	58276	67635.9	1	1	1	1	1	11486.8	72556.7	50571.8	47452	31842
CPD-4942	(+)-pulegone	4.57	152.118	C10 H16 O	1	49037	1	1	1	1	1	1	23621.8	1	1	1	1	47386.7	30068.9	1	22201.6	45328.8	24958.9	51511.7	23024.5	1	1	24096.7	1	17260.3	21855.3	1	58276	67635.9	1	1	1	1	1	11486.8	72556.7	50571.8	47452	31842
GERANIAL	geranial	4.57	152.118	C10 H16 O	1	49037	1	1	1	1	1	1	23621.8	1	1	1	1	47386.7	30068.9	1	22201.6	45328.8	24958.9	51511.7	23024.5	1	1	24096.7	1	17260.3	21855.3	1	58276	67635.9	1	1	1	1	1	11486.8	72556.7	50571.8	47452	31842
CPD-9567	N-beta-D-glucosyl-(indol-3-yl)acetate	4.60081	336.111	C16 H18 N O7	25274.9	143423	45244.4	11459.8	16322	1	1	1	124627	11016.2	41707.1	32056.6	54175.4	211097	16483.9	73566.3	258486	241796	232676	213437	256699	42895.9	41725	239587	32436.5	207554	184853	24410.3	18789.8	246913	10935.1	226380	276921	11363	35538.8	11969.7	192565	286147	281941	250616
CPD1F-138	gibberellin A12-aldehyde	4.61	315.201	C20 H27 O3	1	172394	51033.1	148340	1	1	57115.6	1	1	1	1	1	1	1	155212	1	1	1	1	34859.8	1	1	1	40703.4	1	207759	54187.6	56627.7	143950	50234.3	49056.8	1	59687.4	75086.1	11000.6	1	43433.9	56726.8	59340	63247.7
CPD-13544	kauralexin B3	4.61	315.201	C20 H27 O3	1	172394	51033.1	148340	1	1	57115.6	1	1	1	1	1	1	1	155212	1	1	1	1	34859.8	1	1	1	40703.4	1	207759	54187.6	56627.7	143950	50234.3	49056.8	1	59687.4	75086.1	11000.6	1	43433.9	56726.8	59340	63247.7
CPD-13225	p-nitrophenyl-chitobiose	4.63	545.184	C22 H31 N3 O13	1	16196.5	1	1	1	1	1	1	16744.3	1	1	1	1	41097.4	27352.4	1	39594.6	47348	47563.7	94928.4	98123.9	1	1	50061.8	1	91380.8	75669	11097.7	102787	127466	93027.7	1	82815	23297.6	1	88234.3	95384.2	100078	100036	91878.6
CPD-8668	picrocrocin	4.63	330.161	C16 H26 O7	67815.7	10508.9	83757.2	51310	58460.9	83516.1	100964	54183	1	97657.1	1	17823.7	1	1	1	10302.3	1	1	1	1	1	88763.1	1	1	115844	58136.9	55735.9	32456.7	1	50444.4	1	1	1	109129	17151.1	1	1	16440.1	1	73539.2
CPD-13089	(12Z,15Z)-9,10-epoxyoctadeca-12,15-dienoate	4.63	293.219	C18 H29 O3	44074	51988.2	51033.1	71076.2	56666	54767.8	57115.6	59003.5	29863.2	61296.7	32765.7	1	37908.5	16451.7	46329.4	53337.8	1	43535	40732.2	34859.8	33237.4	51338.6	23940.8	40703.4	50921.3	35601.6	1	56627.7	1	50234.3	49620.2	42327.7	59687.4	75086.1	11000.6	37699.2	43433.9	56976	59340	63247.7
CPD-17614	9(S)-hydroxy-(10E,12Z,15Z)-octadeca-10,12,15-trienoate	4.63	293.219	C18 H29 O3	44074	51988.2	51033.1	71076.2	56666	54767.8	57115.6	59003.5	29863.2	61296.7	32765.7	1	37908.5	16451.7	46329.4	53337.8	1	43535	40732.2	34859.8	33237.4	51338.6	23940.8	40703.4	50921.3	35601.6	1	56627.7	1	50234.3	49620.2	42327.7	59687.4	75086.1	11000.6	37699.2	43433.9	56976	59340	63247.7
CPD-13091	(9Z,12Z)-15,16-epoxyoctadeca-9,12-dienoate	4.63	293.219	C18 H29 O3	44074	51988.2	51033.1	71076.2	56666	54767.8	57115.6	59003.5	29863.2	61296.7	32765.7	1	37908.5	16451.7	46329.4	53337.8	1	43535	40732.2	34859.8	33237.4	51338.6	23940.8	40703.4	50921.3	35601.6	1	56627.7	1	50234.3	49620.2	42327.7	59687.4	75086.1	11000.6	37699.2	43433.9	56976	59340	63247.7
CPD-8681	9,10-epoxy-10,12Z-octadecadienoate	4.63	293.219	C18 H29 O3	44074	51988.2	51033.1	71076.2	56666	54767.8	57115.6	59003.5	29863.2	61296.7	32765.7	1	37908.5	16451.7	46329.4	53337.8	1	43535	40732.2	34859.8	33237.4	51338.6	23940.8	40703.4	50921.3	35601.6	1	56627.7	1	50234.3	49620.2	42327.7	59687.4	75086.1	11000.6	37699.2	43433.9	56976	59340	63247.7
EPOXYOCTA-CPD	(9Z)-(13S)-12,13-epoxyoctadeca-9,11-dienoate	4.63	293.219	C18 H29 O3	44074	51988.2	51033.1	71076.2	56666	54767.8	57115.6	59003.5	29863.2	61296.7	32765.7	1	37908.5	16451.7	46329.4	53337.8	1	43535	40732.2	34859.8	33237.4	51338.6	23940.8	40703.4	50921.3	35601.6	1	56627.7	1	50234.3	49620.2	42327.7	59687.4	75086.1	11000.6	37699.2	43433.9	56976	59340	63247.7
CPD-8679	colneleate	4.63	293.219	C18 H29 O3	44074	51988.2	51033.1	71076.2	56666	54767.8	57115.6	59003.5	29863.2	61296.7	32765.7	1	37908.5	16451.7	46329.4	53337.8	1	43535	40732.2	34859.8	33237.4	51338.6	23940.8	40703.4	50921.3	35601.6	1	56627.7	1	50234.3	49620.2	42327.7	59687.4	75086.1	11000.6	37699.2	43433.9	56976	59340	63247.7
CPD-730	8-[(1R,2R)-3-oxo-2-{(Z)-pent-2-enyl}cyclopentyl]octanoate	4.63	293.219	C18 H29 O3	44074	51988.2	51033.1	71076.2	56666	54767.8	57115.6	59003.5	29863.2	61296.7	32765.7	1	37908.5	16451.7	46329.4	53337.8	1	43535	40732.2	34859.8	33237.4	51338.6	23940.8	40703.4	50921.3	35601.6	1	56627.7	1	50234.3	49620.2	42327.7	59687.4	75086.1	11000.6	37699.2	43433.9	56976	59340	63247.7
CPD-8690	etheroleate	4.63	293.219	C18 H29 O3	44074	51988.2	51033.1	71076.2	56666	54767.8	57115.6	59003.5	29863.2	61296.7	32765.7	1	37908.5	16451.7	46329.4	53337.8	1	43535	40732.2	34859.8	33237.4	51338.6	23940.8	40703.4	50921.3	35601.6	1	56627.7	1	50234.3	49620.2	42327.7	59687.4	75086.1	11000.6	37699.2	43433.9	56976	59340	63247.7
CPD-13090	(9Z,15Z)-12,13-epoxy-octadeca-9,15-dienoate	4.63	293.219	C18 H29 O3	44074	51988.2	51033.1	71076.2	56666	54767.8	57115.6	59003.5	29863.2	61296.7	32765.7	1	37908.5	16451.7	46329.4	53337.8	1	43535	40732.2	34859.8	33237.4	51338.6	23940.8	40703.4	50921.3	35601.6	1	56627.7	1	50234.3	49620.2	42327.7	59687.4	75086.1	11000.6	37699.2	43433.9	56976	59340	63247.7
R-RETICULINE	(R)-reticuline	4.63	330.161	C19 H24 N O4	67815.7	10508.9	83757.2	51310	1	83516.1	100964	1	1	1	1	17823.7	1	1	1	10302.3	1	1	1	1	1	1	1	1	1	58136.9	55735.9	32456.7	1	50444.4	1	1	1	109129	17151.1	1	1	16440.1	1	73539.2
S-RETICULINE	(S)-reticuline	4.63	330.161	C19 H24 N O4	67815.7	10508.9	83757.2	51310	1	83516.1	100964	1	1	1	1	17823.7	1	1	1	10302.3	1	1	1	1	1	1	1	1	1	58136.9	55735.9	32456.7	1	50444.4	1	1	1	109129	17151.1	1	1	16440.1	1	73539.2
SALUTARIDINOL	salutaridinol	4.63	330.161	C19 H24 N O4	67815.7	10508.9	83757.2	51310	1	83516.1	100964	1	1	1	1	17823.7	1	1	1	10302.3	1	1	1	1	1	1	1	1	1	58136.9	55735.9	32456.7	1	50444.4	1	1	1	109129	17151.1	1	1	16440.1	1	73539.2
CPD-15801	(S)-norlaudanine	4.63	330.161	C19 H24 N O4	67815.7	10508.9	83757.2	51310	1	83516.1	100964	1	1	1	1	17823.7	1	1	1	10302.3	1	1	1	1	1	1	1	1	1	58136.9	55735.9	32456.7	1	50444.4	1	1	1	109129	17151.1	1	1	16440.1	1	73539.2
CPD-13371	pseudoionone	4.63	192.147	C13 H20 O	15806.7	58726.8	42089	24838.2	39007.1	37373.7	44248.9	35228.1	1	33056.8	1	148053	52914.4	33011.3	147512	797158	504784	532801	294916	457333	17637.5	1	10541.8	1	33028.8	36056.1	45946.3	11331.4	27381.9	38727.8	40030.4	1	16537.3	127838	1	383099	22659.2	31386.1	464222	404037
CPD-7204	beta-ionone	4.63	192.147	C13 H20 O	15806.7	58726.8	42089	24838.2	39007.1	37373.7	44248.9	35228.1	1	33056.8	1	148053	52914.4	33011.3	147512	797158	504784	532801	294916	457333	17637.5	1	10541.8	1	33028.8	36056.1	45946.3	11331.4	27381.9	38727.8	40030.4	1	16537.3	127838	1	383099	22659.2	31386.1	464222	404037
CPD0-1396	5'-(dimethylsulfonio)-5'-deoxyadenosine	4.6627	312.117	C12 H18 N5 O3 S	21732.2	278020	267265	258713	23085.5	267391	353628	45763.8	319443	317421	1	87217.2	110160	309055	286924	1	16944.6	302200	1	515454	81891.4	73973.9	65962.5	84128.6	37664.9	135781	139310	88208.1	157658	184604	131771	124004	48339	11188	83562.5	337190	25741.5	22269.4	72002	184240
CPD-9494	3,5-dihydroxyanisole	4.70353	140.048	C7 H8 O3	12240882	12589133	18214700	5.50402e+06	12305015	1	1	9651907	22729640	10343706	15851846	17683804	11292697	22051814	21039412	20596522	27092628	27045050	25372342	22346046	14987378	12818617	6473551	35296220	1	32589410	18504378	15977587	1	1.05212e+06	13835520	25013548	32068954	12550138	10806526	7.94631e+06	1005943	305406	1	1
CPD-10206	(2E)-2-ethylidene-4-hydroxy-5-methyl-3(2H)-furanone	4.70353	140.048	C7 H8 O3	12240882	12589133	18214700	5.50402e+06	12305015	1	1	9651907	22729640	10343706	15851846	17683804	11292697	22051814	21039412	20596522	27092628	27045050	25372342	22346046	14987378	12818617	6473551	35296220	1	32589410	18504378	15977587	1	1.05212e+06	13835520	25013548	32068954	12550138	10806526	7.94631e+06	1005943	305406	1	1
TRANS-2-HEXENOL	(E)-2-hexenol	4.72	100.09	C6 H12 O	1	24043.2	23244.8	17582.1	25559.3	30838.3	56729	23616.5	18342.7	43205.5	1	21766.7	1	23280.6	16749.1	26765.6	16323.8	23428.2	16668.7	19139.3	22248.6	48947.7	1	16176.9	100429	38485.7	1	28296.7	23978.7	42825.9	11270.7	1	10658.9	15611.4	28565.2	22592.7	1	24268.7	11046.5	37140.4
CPD-13223	hexan-3-one	4.72	100.09	C6 H12 O	1	24043.2	23244.8	17582.1	25559.3	30838.3	56729	23616.5	18342.7	43205.5	1	21766.7	1	23280.6	16749.1	26765.6	16323.8	23428.2	16668.7	19139.3	22248.6	48947.7	1	16176.9	100429	38485.7	1	28296.7	23978.7	42825.9	11270.7	1	10658.9	15611.4	28565.2	22592.7	1	24268.7	11046.5	37140.4
4-METHYLPENTANAL	4-methylpentanal	4.72	100.09	C6 H12 O	1	24043.2	23244.8	17582.1	25559.3	30838.3	56729	23616.5	18342.7	43205.5	1	21766.7	1	23280.6	16749.1	26765.6	16323.8	23428.2	16668.7	19139.3	22248.6	48947.7	1	16176.9	100429	38485.7	1	28296.7	23978.7	42825.9	11270.7	1	10658.9	15611.4	28565.2	22592.7	1	24268.7	11046.5	37140.4
CIS-3-HEXENOL	(3Z)-hex-3-en-1-ol	4.72	100.09	C6 H12 O	1	24043.2	23244.8	17582.1	25559.3	30838.3	56729	23616.5	18342.7	43205.5	1	21766.7	1	23280.6	16749.1	26765.6	16323.8	23428.2	16668.7	19139.3	22248.6	48947.7	1	16176.9	100429	38485.7	1	28296.7	23978.7	42825.9	11270.7	1	10658.9	15611.4	28565.2	22592.7	1	24268.7	11046.5	37140.4
HEXANAL	1-hexanal	4.72	100.09	C6 H12 O	1	24043.2	23244.8	17582.1	25559.3	30838.3	56729	23616.5	18342.7	43205.5	1	21766.7	1	23280.6	16749.1	26765.6	16323.8	23428.2	16668.7	19139.3	22248.6	48947.7	1	16176.9	100429	38485.7	1	28296.7	23978.7	42825.9	11270.7	1	10658.9	15611.4	28565.2	22592.7	1	24268.7	11046.5	37140.4
DIACETYL	diacetyl	4.7245	86.0378	C4 H6 O2	227220	199877	92403.8	92306.4	30402.7	28962.5	27382.1	18684.5	55660.7	47318.8	54341.1	19237.6	26226.9	31547.7	21259.7	19259.1	17735.2	29343.1	18142.6	28464.5	17797.5	12885.3	24264	32262.8	26310.3	19429.6	27385.3	33775	40796.7	32464.8	28481.3	18819.8	29915.5	19906	26714	29017.9	26392.4	42730.5	10891	11771.2
CPDQT-340	L-dihomomethionine	4.72828	177.078	C7 H15 N O2 S	17660.6	29343.8	17729.4	10852.9	11313.8	1	11957.9	1	12176.4	11419.9	1	1	1	1	11452.2	1	1	1	10536.4	19347.5	1	1	23373.2	10967.8	16843.3	11509.4	11359.7	11760.4	18532.2	12907	16803.7	35441.6	18107.7	10205.7	36543.3	373226	532889	487584	398751	702443
CPD-12395	1-(methylsulfanyl)-6-aci-nitrohexane	4.72828	177.078	C7 H15 N O2 S	17660.6	29343.8	17729.4	10852.9	11313.8	1	11957.9	1	12176.4	11419.9	1	1	1	1	11452.2	1	1	1	10536.4	19347.5	1	1	23373.2	10967.8	16843.3	11509.4	11359.7	11760.4	18532.2	12907	16803.7	35441.6	18107.7	10205.7	36543.3	373226	532889	487584	398751	702443
CPD-14770	triacsin C	4.73	207.132	C11 H17 N3 O	268475	101612	83547.6	211819	99244.9	311867	251621	269452	182004	239220	98136	178686	85692.7	185377	89799.2	228833	188541	189453	78750.4	199737	1	251321	136488	210985	367508	247682	270181	80918	201657	129448	172224	154173	87910.8	305004	78553.8	219193	99698.8	121331	98824.6	236440
CPD-7035	2-phenylethanol	4.73	122.072	C8 H10 O	10614.6	24043.2	23244.8	17582.1	25559.3	30838.3	11154.1	23616.5	18342.7	43205.5	1	21766.7	1	23280.6	16749.1	26765.6	16323.8	23428.2	16668.7	19139.3	22248.6	48947.7	1	16176.9	100429	38485.7	10577.1	28296.7	23978.7	42825.9	11270.7	1	10658.9	65238	28565.2	22592.7	1	24268.7	11046.5	37140.4
PHENYLHYDANTOIN	D-phenylhydantoin	4.73727	176.052	C9 H8 N2 O2	93835.8	1	1	1	1	1	1	1	1	1	1	1	1	1	1	42679.5	59075.4	36780	25114.2	48006.7	1	1	1	1	1	1	1	1	17562376	19806520	1	1	1	1	1	1	1	17079436	20620466	18817590
CPD-19479	2-[(2'-methylsulfanyl)pentyl]maleate	4.74	230.056	C10 H14 O4 S	1	1	1	1	1	1	1	1	1	1	1	11316.5	1	11525.3	45588.9	27925.9	11603.5	16374.5	73939.5	5852.8	5478.12	1	48392.2	27432.5	1	11471.7	5674.22	17668.2	11293.2	11429.9	16383.5	1	1	1	1	16484.4	194405	11242.2	11103.2	11684
CPD-1302	5-methyltetrahydropteroyl tri-L-glutamate	4.74	713.236	C30 H35 N9 O12	1	1	1	1	1	1	1	1	1	1	1	1	1	1	1	1	1	1	1	23191.3	21605.3	1	1	11108.9	1	1	10652.7	1	25406.4	25170.3	11808.2	1	1	1	1	1	18016.6	24843.6	17050.3	17051.9
CPD-14864	3,6,7,2',4'-pentamethylquercetagetin 3'-O-beta-D-glucoside	4.74	566.16	C26 H30 O14	60418.2	176419	87402.1	115703	53713.3	1	30848.2	30025.3	138039	46931.8	63671.1	138339	97097.1	128489	210390	144374	266000	203781	249508	334521	327631	104097	146245	167857	25452.6	249721	368532	146982	364056	400692	233884	127441	37109.8	172117	55578.4	297633	321054	344312	325947	327733
CPDQT-27	6-(methylsulfanyl)-2-oxohexanoate	4.759	175.045	C7 H11 O3 S	89548.9	581130	210073	166884	583357	538241	703358	553325	635931	718333	13976.1	201420	795802	221129	611749	215532	100828	627812	201872	221435	103984	192418	117177	148400	207564	194993	175242	171489	168120	196567	161642	139048	192085	190073	123741	173325	162518	181602	168771	176271
CPD1F-84	gibberellin A25	4.76	359.143	C20 H23 O6	11014.2	17078.9	17370.1	59193.3	15900.8	1	32181.6	10437.9	1	38230	1	1	1	17508.7	15981.3	42378.4	1	25536.1	10732.2	34118.5	31686	61005.7	35356.1	1	43945.2	42816.5	55807.3	18043.7	27831.8	52693.2	25430.4	1	1	1	5636.24	35825.2	24443.3	33983.9	19040.8	42666.7
CPD-16781	dihydrochelerythrine	4.76684	349.135	C21 H19 N O4	42614.8	39974.3	17127.9	38052.7	51043.7	1	11778.5	11020.5	35337.1	10802.5	20224.3	17742.1	29503	48234.4	47058.6	10409.5	28384.3	56677.4	23010.4	37992	17011.7	36257.9	30862.7	60033.6	62205.3	41864.5	16058	18612.7	19502	44468	24226.1	41296	52738.4	65489.5	1	30650.3	77738	36444.6	43683.9	38543.8
CPD-9938	harmalol	4.77	200.092	C12 H12 N2 O	1	1	1	1	1	1	1	1	1	1	1	1	1	11552	16068.3	1	16395.6	15990.7	11148.5	21246.4	10229.5	1	34086.6	16274.7	1	1	10634.1	23313.3	22697.9	16650.3	41578.7	10551.6	1	15631.3	1	34715.3	42061.4	18197.8	17937.1	10886.6
DOPAQUINONE	dopaquinone	4.78	195.052	C9 H9 N O4	92590.9	243044	232585	219844	53951.4	50891.6	61921.4	50941.5	422450	37132.8	10203.3	343550	277232	393360	384186	306063	453306	100230	400917	330450	139533	251649	343843	427555	55538.5	181735	357924	337678	223377	426794	276663	488690	323514	300171	291521	400095	512811	509056	539385	179707
CPD-8934	caffeoylserotonin	4.78	338.117	C19 H18 N2 O4	2.56784e+06	5.50548e+06	3265254	2.95821e+06	2.28503e+06	858210	1.65845e+06	1.88057e+06	1	2.00672e+06	1	4.15545e+06	5.0598e+06	4.59669e+06	4.09183e+06	3151730	5594103	5.38613e+06	4491367	4137431	5.78336e+06	2.83727e+06	3.53861e+06	1.67449e+06	1	5060443	2.06774e+06	3.81707e+06	5.77132e+06	5332104	6.13025e+06	5566786	2.93631e+06	3.09297e+06	2.90624e+06	3464646	5.09201e+06	1.99407e+06	6.14521e+06	5809779
S-METHYL-L-CYSTEINE	S-methyl-L-cysteine	4.78	135.038	C4 H9 N O2 S	1	24650.5	1	1	1	1	1	1	48024.7	1	1	1	24758.9	11542.7	1	1	28129.8	10516	28520.6	27571.1	58849.7	1	1	171296	1	16651.4	1	1	41054.4	11993.3	39944.8	11441.6	83561.9	1	1	1	1	1	1	30231.4
HOMO-CYS	L-homocysteine	4.78	135.038	C4 H9 N O2 S	1	24650.5	1	1	1	1	1	1	48024.7	1	1	1	24758.9	11542.7	1	1	28129.8	10516	28520.6	27571.1	58849.7	1	1	171296	1	16651.4	1	1	41054.4	11993.3	39944.8	11441.6	83561.9	1	1	1	1	1	1	30231.4
FAD-STEM-GROUP	FAD stem group	4.78	559.098	C15 H25 N6 O13 P2	1	11073.2	1	1	1	1	1	1	16339.6	1	1	1	1	11624	16284.3	1	32089	23661.7	19356.1	31904.3	32654.3	1	1	22865	1	1	1	1	33199.2	17162.5	33289	17294.6	31597	1	1	1	43458	26735.5	30653.1	17015.1
CPD-6623	curcumin diglucoside	4.78	692.211	C33 H40 O16	1	1	1	1	1	1	1	1	1	1	1	1	1	1	1	1	1	1	1	1	1	1	1	1	1	3.01582e+06	2.39028e+06	2.06573e+06	4.00512e+06	3.55285e+06	1	1	1	1	1	1	3.7534e+06	3651633	4.01738e+06	3625912
CPD-6624	curcumin 4'-O-beta-D-gentiobioside	4.78	692.211	C33 H40 O16	1	1	1	1	1	1	1	1	1	1	1	1	1	1	1	1	1	1	1	1	1	1	1	1	1	3.01582e+06	2.39028e+06	2.06573e+06	4.00512e+06	3.55285e+06	1	1	1	1	1	1	3.7534e+06	3651633	4.01738e+06	3625912
CPD-8186	umbelliferone	4.79	162.03	C9 H6 O3	14365970	35616768	18230538	17127798	12334356	6.89069e+06	8253750	9607262	22529342	10371168	15851846	25946478	18897822	34093536	10403028	20596522	16020195	15119900	12929856	16191867	48618616	16475071	24934108	50647560	6.09251e+06	32708220	18600956	22703886	15975168	35420972	30154440	35343668	32349608	16757490	14209738	27380734	30334300	23755716	39628300	34843496
CPD-12111	4-hydroxycoumarin	4.79	162.03	C9 H6 O3	14365970	35616768	18230538	17127798	12334356	6.89069e+06	8253750	9607262	22529342	10371168	15851846	25946478	18897822	34093536	10403028	20596522	16020195	15119900	12929856	16191867	48618616	16475071	24934108	50647560	6.09251e+06	32708220	18600956	22703886	15975168	35420972	30154440	35343668	32349608	16757490	14209738	27380734	30334300	23755716	39628300	34843496
2-CARBOXY-D-ARABINITOL	2-carboxy-D-arabinitol	4.79	195.052	C6 H11 O7	92590.9	67180	232585	219844	108011	50891.6	61921.4	97779.9	422450	97027.9	45160.4	343550	146453	393360	384186	306063	453306	101796	400917	330450	297857	251649	343843	427555	55538.5	238016	357924	337678	284405	426794	250275	488690	274738	300171	291521	400095	512811	509056	539385	324952
GLUCONATE	D-gluconate	4.79	195.052	C6 H11 O7	92590.9	67180	232585	219844	108011	50891.6	61921.4	97779.9	422450	97027.9	45160.4	343550	146453	393360	384186	306063	453306	101796	400917	330450	297857	251649	343843	427555	55538.5	238016	357924	337678	284405	426794	250275	488690	274738	300171	291521	400095	512811	509056	539385	324952
L-IDONATE	L-idonate	4.79	195.052	C6 H11 O7	92590.9	67180	232585	219844	108011	50891.6	61921.4	97779.9	422450	97027.9	45160.4	343550	146453	393360	384186	306063	453306	101796	400917	330450	297857	251649	343843	427555	55538.5	238016	357924	337678	284405	426794	250275	488690	274738	300171	291521	400095	512811	509056	539385	324952
CPD-9019	5,10-methylenetetrahydropteroate	4.79	327.12	C15 H15 N6 O3	118934	274902	317711	358682	132042	52553.1	45428.7	90876.4	288614	86104.9	206773	365039	240656	753927	500620	495992	982569	885078	889925	796633	971672	279342	617286	936576	42162.8	727594	207416	562189	936576	818753	1.02594e+06	782300	342166	111585	160668	721090	1.1661e+06	923180	924160	821791
CPD0-1251	dihydrohomopteroate	4.79	327.12	C15 H15 N6 O3	118934	274902	317711	358682	132042	52553.1	45428.7	90876.4	288614	86104.9	206773	365039	240656	753927	500620	495992	982569	885078	889925	796633	971672	279342	617286	936576	42162.8	727594	207416	562189	936576	818753	1.02594e+06	782300	342166	111585	160668	721090	1.1661e+06	923180	924160	821791
CPD-4406	glyceollin II	4.79	338.117	C20 H18 O5	2.56784e+06	5.50548e+06	3265254	2.95821e+06	2.28503e+06	858210	1.65845e+06	1.88057e+06	5.32789e+06	2.00672e+06	2.65339e+06	4.15545e+06	5.0598e+06	4.59669e+06	4.09183e+06	3151730	5594103	5.38613e+06	4491367	4137431	5.78336e+06	2.83727e+06	3.53861e+06	1.67449e+06	1.01849e+06	5060443	2.06774e+06	3.81707e+06	5.77132e+06	5332104	6.13025e+06	2.33013e+06	4036091	3.09297e+06	2.90624e+06	3464646	5.09201e+06	1.99407e+06	6.14521e+06	5809779
CPD-12187	demethoxycurcumin	4.79	338.117	C20 H18 O5	2.56784e+06	5.50548e+06	3265254	2.95821e+06	2.28503e+06	858210	1.65845e+06	1.88057e+06	5.32789e+06	2.00672e+06	2.65339e+06	4.15545e+06	5.0598e+06	4.59669e+06	4.09183e+06	3151730	5594103	5.38613e+06	4491367	4137431	5.78336e+06	2.83727e+06	3.53861e+06	1.67449e+06	1.01849e+06	5060443	2.06774e+06	3.81707e+06	5.77132e+06	5332104	6.13025e+06	2.33013e+06	4036091	3.09297e+06	2.90624e+06	3464646	5.09201e+06	1.99407e+06	6.14521e+06	5809779
CPD-4405	glyceollin I	4.79	338.117	C20 H18 O5	2.56784e+06	5.50548e+06	3265254	2.95821e+06	2.28503e+06	858210	1.65845e+06	1.88057e+06	5.32789e+06	2.00672e+06	2.65339e+06	4.15545e+06	5.0598e+06	4.59669e+06	4.09183e+06	3151730	5594103	5.38613e+06	4491367	4137431	5.78336e+06	2.83727e+06	3.53861e+06	1.67449e+06	1.01849e+06	5060443	2.06774e+06	3.81707e+06	5.77132e+06	5332104	6.13025e+06	2.33013e+06	4036091	3.09297e+06	2.90624e+06	3464646	5.09201e+06	1.99407e+06	6.14521e+06	5809779
CPD-4407	glyceollin III	4.79	338.117	C20 H18 O5	2.56784e+06	5.50548e+06	3265254	2.95821e+06	2.28503e+06	858210	1.65845e+06	1.88057e+06	5.32789e+06	2.00672e+06	2.65339e+06	4.15545e+06	5.0598e+06	4.59669e+06	4.09183e+06	3151730	5594103	5.38613e+06	4491367	4137431	5.78336e+06	2.83727e+06	3.53861e+06	1.67449e+06	1.01849e+06	5060443	2.06774e+06	3.81707e+06	5.77132e+06	5332104	6.13025e+06	2.33013e+06	4036091	3.09297e+06	2.90624e+06	3464646	5.09201e+06	1.99407e+06	6.14521e+06	5809779
CPD-8854	2-descarboxy-betanidin	4.79	343.093	C17 H15 N2 O6	118934	669747	317711	358682	132042	52553.1	45428.7	90876.4	288614	86104.9	206773	365039	240656	753927	500620	495992	992825	890235	889925	796633	971672	279342	617286	947040	42162.8	520419	207416	562189	947278	818753	1.03614e+06	782300	342166	252851	160668	721090	1.19031e+06	343246	946258	535472
CPD-13811	DIBOA-beta-D-glucoside	4.79	343.093	C14 H17 N O9	118934	669747	317711	358682	132042	52553.1	45428.7	90876.4	288614	86104.9	206773	365039	240656	753927	500620	495992	992825	890235	889925	796633	971672	279342	617286	947040	42162.8	727594	207416	562189	947278	818753	1.03614e+06	782300	548009	252851	160668	721090	1.19031e+06	343246	946258	535472
SCOPOLIN	scopolin	4.79	354.092	C16 H18 O9	9411779	21406748	10675461	15837857	10897060	5860115	6764433	8.2389e+06	18645400	5.94444e+06	13623392	15461086	15986127	29670210	28891954	12211408	38377820	22744668	14775378	12841306	28088008	9261266	22872800	19875982	3.30688e+06	21575114	24458192	20903266	34259776	16579759	37223080	28438386	24803672	10796483	3.37483e+06	24439388	39369908	20488584	32538530	29213694
CPD-18099	pelargonidin 3-O-beta-D-(p-coumaroyl)-sambubioside	4.79	709.185	C35 H33 O16	133383	553627	317963	399189	130563	29054.1	44098.2	66533.8	501840	73520.5	154836	316800	234104	462545	356520	401025	993833	900638	388766	834655	1160415	309909	540528	1.21427e+06	19901.7	403089	272967	511511	1.10459e+06	991746	1191716	965868	1.34308e+06	318785	176835	516036	1.05931e+06	1.02903e+06	1.13537e+06	717135
CPD-16602	cyanidin 3-O-glucoside-7-O-(6-O-(p-hydroxybenzoyl)-glucoside)	4.79	730.164	C34 H34 O18	542005	3.18934e+06	1.27055e+06	1.55162e+06	544732	160052	227263	430644	2.9894e+06	394666	680151	2.21959e+06	2.72928e+06	2.7774e+06	2.66613e+06	1.61209e+06	3.64472e+06	3.34785e+06	3.00883e+06	3136393	4.35421e+06	1.24913e+06	2.19825e+06	4.49263e+06	131848	3.01582e+06	2.39028e+06	2.06573e+06	4.00512e+06	3.55285e+06	2808540	3.46949e+06	4712735	993350	756012	2.05748e+06	3.7534e+06	3651633	4.01738e+06	3625912
CPD-14839	(+)-sesaminol 2-O-beta-D-gentiobioside	4.79	694.211	C32 H38 O17	22923.4	64034.4	26671.5	41489.4	15744.1	1	1	1	44579.8	1	16705.3	53705.7	17278	35443	55878.2	36690.6	193417	172045	74912	156199	219904	29964.3	54921.2	229224	1	73554	43505.2	47586	213287	192051	232612	192535	265852	24814.6	24713.4	44774.4	207248	198060	222741	195589
BERBERINE	berberine	4.79	336.112	C20 H18 N O4	1	1	1	1	1	1	1	1	1	1	1	1	1	1	1	1	1	1	1	1	1	1	1	1	1	1	1	1	280256	246913	1	1	1	1	1	1	31011.9	286147	1	250616
CPD-7120	desmethylxanthohumol	4.79	339.12	C20 H19 O5	51174.4	642055	202193	347189	268377	79390.7	38018.3	194632	324190	101110	322147	481660	342297	531186	460710	371523	639413	613979	514148	1	1	335621	410415	658277	60278.6	582129	1	1	1	1	721200	644591	495340	1	1	407743	1	1	733442	1
CPD-15474	gardenin B	4.79	358.103	C19 H18 O7	53194	78682.3	10555.1	1	1	1	1	1	1	1	1	1	1	1	1	1	1	1	1	1	1	1	1	1	1	1	1	1	1	1	1	1	1	1	1	1	1	1	1	1
CPD-14852	3,7,3',4'-tetramethylquercetin	4.79	358.103	C19 H18 O7	53194	78682.3	10555.1	1	1	1	1	1	1	1	1	1	1	1	1	1	1	1	1	1	1	1	1	1	1	1	1	1	1	1	1	1	1	1	1	1	1	1	1	1
CPD-9716	dalnigrein	4.79	358.103	C19 H18 O7	53194	78682.3	10555.1	1	1	1	1	1	1	1	1	1	1	1	1	1	1	1	1	1	1	1	1	1	1	1	1	1	1	1	1	1	1	1	1	1	1	1	1	1
CPD-9528	desoxyhemigossypol-6-methyl ether	4.79	258.127	C16 H18 O3	1	1	1	1	1	1	1	1	1	1	1	1	1	1	1	1	1	1	1	1	1	1	1	1	1	10886.1	1	32261.6	25670.2	11637.9	27540.2	16978.4	21837.7	11016.7	1	15891.9	11321.8	59451.4	56201.2	48827.2
CPD-6981	rosmarinate	4.79	359.07	C18 H15 O8	1	1	1	1	1	1	1	1	1	1	1	1	1	1	1	1	10255.8	1	1	1	1	1	1	10463.7	1	1	1	1	10702	1	10207.2	1	10426.5	1	1	1	24214.5	16756.2	22098.1	1
CPD-13313	(14E,18E)-lycopadiene	4.79	558.598	C40 H78	1	18471	1	1	1	1	1	1	24394.9	1	1	1	1	26802.8	24776.2	1	44867.2	30613.1	37282.9	47997.6	47401.6	1	1	70323.9	1	16714.2	1	1	53147.1	28160.9	53900.2	26098.4	44071.2	1	1	17839.5	69544.1	42205.9	43111	25819.1
EGTA	EGTA	4.8	376.113	C14 H20 N2 O10	87630.2	239047	48762.9	48125	1	1	1	1	1	1	1	1	1	1	1	1	1	1	1	1	1	1	1	1	1	1	1	1	1	1	1	1	1	1	1	1	1	1	1	1
O-SINAPOYLGLUCARATE	O-sinapoylglucarate	4.8	414.069	C17 H18 O12	87630.2	239047	48762.9	48125	1	1	1	1	1	1	1	1	1	1	1	1	1	1	1	1	1	1	1	1	1	1	1	1	1	1	1	1	1	1	1	1	1	1	1	1
S-ADENOSYL-4-METHYLTHIO-2-OXOBUTANOATE	S-adenosyl-4-methylsulfanyl-2-oxobutanoate	4.81	397.106	C15 H19 N5 O6 S	112837	413230	16232	184675	56233.1	10471.2	1	23605	73719.1	1	37549.2	16389.8	51387	1	10806.1	1	1	1	1	1	1	1	1	1	1	1	1	1	1	1	1	1	1	1	1	1	1	1	1	1
LINAMARIN	linamarin	4.83	247.106	C10 H17 N O6	1	1	1	1	1	1	1	1	1	1	1	1	1	1	1	1	81590.9	23961.6	11101.2	100544	1	1	1	1	1	1	1	1	1	1	1	1	1	1	1	1	24230.3	10520.6	30606.3	44737.1
CPD-12225	beta-fenchocamphorone	4.85	166.136	C11 H18 O	115779	1	108434	217728	1	1	128445	107872	113738	298895	150940	1	68924.9	98248.6	103731	102274	75973.4	1	169934	109732	80002.7	97412.7	148493	138234	1	1	172219	119464	120663	156624	90412.2	63073.7	86225	152156	1	1	99739.2	122165	1	129051
CPD-12510	1843U89	4.86	498.144	C27 H22 N4 O6	1	10873.8	128675	1	1	1	1	1	16692.6	1	1	23659	1	27958.4	16546.6	1	274619	138725	130558	146552	185124	1	1	524836	1	1	161736	1	134266	16230.5	133328	115633	293311	1	1	1	349430	1	58620.8	34980.7
CPD-6991	(2S)-pinocembrin	4.92389	255.068	C15 H11 O4	33566.2	11416.2	11202.4	17742.2	44646.6	56901.6	22535.5	37944.9	23269	56574.2	34574.5	10339.2	26341.9	18653	35723.4	17126.9	17768.5	11562	17169.5	33144.8	11374.7	12005.1	1	16421.5	23399.3	11879.7	26942.7	1	12021.3	19573.2	12026.7	1	19116.5	28868.8	1	11762.7	17608.6	23406.8	12554.1	11587.6
CMP-GROUP	CMP group	5.03167	322.045	C9 H13 N3 O8 P	30428.8	21400.5	13594.9	5525.56	10440.9	1	1	1	11590.3	1	12628.1	1	1	1	66249.2	24932.9	1	1	1	10651.9	10695.9	1	38357.2	1	1	66871.4	18670.9	46829.1	21240.7	75328.4	63385.5	1	1	10562.6	1	117606	22903.9	99443.4	10585.6	66143.5
CPDQT-429	indolylmethylisothiocyanate	5.04423	188.043	C10 H8 N2 S	49194.3	28306.4	30643.4	29225.4	15818.8	21706.3	20659.1	13801.5	65277.1	18959	32330.5	11962.7	39786.6	11150.6	11378.4	11964	10719.2	10155.1	15542.3	12081.4	58555.8	59611.3	37255.1	58678.1	64495	1	1	1	1	1	1	35101.5	1	1	1	1	1	1	1	1
S-TETRAHYDROBERBERINE	(S)-canadine	5.05	339.149	C20 H21 N O4	403410	402577	455538	646992	656354	723545	707305	544916	533428	371919	468378	376524	446894	728009	362712	419665	528070	523692	570868	637613	430611	345190	22803.7	421225	678672	581312	642575	253949	327531	597864	226969	305294	266377	263894	1	500481	480214	508171	222736	327962
CPD-15742	papaverine	5.05	339.149	C20 H21 N O4	403410	402577	455538	646992	656354	723545	707305	544916	533428	371919	468378	376524	446894	728009	362712	419665	528070	523692	570868	637613	430611	345190	22803.7	421225	678672	581312	642575	253949	327531	597864	226969	305294	266377	263894	1	500481	480214	508171	222736	327962
R-CANADINE	(R)-canadine	5.05	339.149	C20 H21 N O4	403410	402577	455538	646992	656354	723545	707305	544916	533428	371919	468378	376524	446894	728009	362712	419665	528070	523692	570868	637613	430611	345190	22803.7	421225	678672	581312	642575	253949	327531	597864	226969	305294	266377	263894	1	500481	480214	508171	222736	327962
ALPHA-METHYL-TYROSINE	alpha-methyl-tyrosine	5.06896	195.089	C10 H13 N O3	1.32101e+06	1	524292	39411.8	59210.8	24567.9	11055.7	16473.4	1	16788.5	12236.2	1	1	1	1	1	1	10623.1	1	24191.8	54989.9	38345.9	1	40965.7	64343.2	27865.5	57677	26714	60837.6	73935.5	18212.6	24321.4	1	58060.9	16422.3	51798.6	52309.1	56090.8	24193	59679.2
CPD-8678	9(S)-HPOTE	5.09	309.204	C18 H29 O4	34518.3	77344.7	69941.6	73276.1	84445.5	83652.4	92727.2	58135.5	11915.6	73604.8	1	64660.4	1	85605	65262.4	66364.6	54617.5	72882.4	51535.6	105123	33800	66251.4	1	28739.2	81137.1	55659.6	26260.5	12531.6	12099.7	57065.6	11151.1	1	1	76688.8	1	19211.3	26020.8	17421	18068.9	39213.6
CPD-59	(9Z,11E,14Z)-(13S)-hydroperoxyoctadeca-(9,11,14)-trienoate	5.09	309.204	C18 H29 O4	34518.3	77344.7	69941.6	73276.1	84445.5	83652.4	92727.2	58135.5	11915.6	73604.8	1	64660.4	1	85605	65262.4	66364.6	54617.5	72882.4	51535.6	105123	33800	66251.4	1	28739.2	81137.1	55659.6	26260.5	12531.6	12099.7	57065.6	11151.1	1	1	76688.8	1	19211.3	26020.8	17421	18068.9	39213.6
CPD-725	13(S)-HPOTE	5.09	309.204	C18 H29 O4	34518.3	77344.7	69941.6	73276.1	84445.5	83652.4	92727.2	58135.5	11915.6	73604.8	1	64660.4	1	85605	65262.4	66364.6	54617.5	72882.4	51535.6	105123	33800	66251.4	1	28739.2	81137.1	55659.6	26260.5	12531.6	12099.7	57065.6	11151.1	1	1	76688.8	1	19211.3	26020.8	17421	18068.9	39213.6
CPD0-1404	9-[6(RS)-8-diamino-5,6,7,8-tetradeoxy-beta-D-ribo-octofuranosyl]-9H-purin-6-amine	5.09	325.178	C13 H23 N7 O3	34518.3	77344.7	69941.6	73276.1	84445.5	83652.4	92727.2	58135.5	11915.6	73604.8	1	64660.4	1	85605	65262.4	66364.6	54617.5	72882.4	51535.6	105123	33800	66251.4	1	28739.2	81137.1	55659.6	26260.5	12531.6	12099.7	57065.6	11151.1	1	1	76688.8	1	19211.3	26020.8	17421	18068.9	39213.6
CPD0-1402	5'-[(3-aminopropyl)-amino]-5'-deoxyadenosine	5.09	325.178	C13 H23 N7 O3	34518.3	77344.7	69941.6	73276.1	84445.5	83652.4	92727.2	58135.5	11915.6	73604.8	1	64660.4	1	85605	65262.4	66364.6	54617.5	72882.4	51535.6	105123	33800	66251.4	1	28739.2	81137.1	55659.6	26260.5	12531.6	12099.7	57065.6	11151.1	1	1	76688.8	1	19211.3	26020.8	17421	18068.9	39213.6
CPD-236	gibberellin A29	5.09	347.159	C19 H23 O6	16571.9	1	69941.6	73276.1	84445.5	83652.4	92727.2	58135.5	18620.7	73604.8	1	64660.4	1	85605	65262.4	66364.6	54617.5	72882.4	51535.6	105123	33800	66251.4	1	28739.2	81137.1	55659.6	1	1	1	1	11151.1	1	1	76688.8	1	10835.7	1	1	1	1
CPD1F-139	gibberellin A1	5.09	347.159	C19 H23 O6	16571.9	1	69941.6	73276.1	84445.5	83652.4	92727.2	58135.5	18620.7	73604.8	1	64660.4	1	85605	65262.4	66364.6	54617.5	72882.4	51535.6	105123	33800	66251.4	1	28739.2	81137.1	55659.6	1	1	1	1	11151.1	1	1	76688.8	1	10835.7	1	1	1	1
CPD-6224	gibberellin A34	5.09	347.159	C19 H23 O6	16571.9	1	69941.6	73276.1	84445.5	83652.4	92727.2	58135.5	18620.7	73604.8	1	64660.4	1	85605	65262.4	66364.6	54617.5	72882.4	51535.6	105123	33800	66251.4	1	28739.2	81137.1	55659.6	1	1	1	1	11151.1	1	1	76688.8	1	10835.7	1	1	1	1
CPD-12351	16alpha,17-epoxy gibberellin A4	5.09	347.159	C19 H23 O6	16571.9	1	69941.6	73276.1	84445.5	83652.4	92727.2	58135.5	18620.7	73604.8	1	64660.4	1	85605	65262.4	66364.6	54617.5	72882.4	51535.6	105123	33800	66251.4	1	28739.2	81137.1	55659.6	1	1	1	1	11151.1	1	1	76688.8	1	10835.7	1	1	1	1
CPD-12830	demethylphylloquinol	5.1	438.341	C30 H46 O2	1	1	1.84903e+06	31361	153879	27028.7	30342.7	13240.8	17925880	362122	24783116	1	6.92045e+06	10754.4	17755	1	1	11513.9	18424	24562.3	1.64148e+06	11010.8	5262089	1.42512e+06	1	1	20426.3	23786.6	4361826	1	5.03281e+06	9424242	1	1	515992	13903005	1	1	2.96104e+06	1
CPD-632	gibberellin A34-catabolite	5.10364	344.128	C19 H20 O6	1	52841.1	1	1	17856.6	1	17857.9	26971.7	81984.2	24434.8	1	25488.6	15759.7	23009.7	12369	1	1	24922.5	29877.7	37442.5	24497.3	47289.8	24776.1	29724.3	24633	27595.1	573659	544398	902722	825078	33438.8	67630.3	28048.8	427714	73419.4	402484	587989	27574.3	11753.6	811272
CPD-251	gibberellin A29-catabolite	5.10364	344.128	C19 H20 O6	1	52841.1	1	1	17856.6	1	17857.9	26971.7	81984.2	24434.8	1	25488.6	15759.7	23009.7	12369	1	1	24922.5	29877.7	37442.5	24497.3	47289.8	24776.1	29724.3	24633	27595.1	573659	544398	902722	825078	33438.8	67630.3	28048.8	427714	73419.4	402484	587989	27574.3	11753.6	811272
CPD-6627	4-O-methyl-DIBOA-glucoside	5.13	357.108	C15 H19 N O9	45926.1	112033	107739	75657.1	86870.5	90106	86609.6	11221.8	26003.9	87477.6	136509	38814.7	157516	96573.5	80320.8	74091.6	34297.7	43810.8	40130.7	87336.8	19912	23599.2	213493	31634	80495.9	75745.3	68732.6	26295.7	134515	187485	16999	173002	16692.6	62978.9	109158	28254.8	232881	151570	12461.4	106557
CPD-10208	(2E)-2-butylidene-4-hydroxy-5-methyl-3(2H)-furanone	5.174	168.077	C9 H12 O3	29281.3	422776	162368	1	1	12963.2	1	1	1	1	1	1	1	1	1	1	8757.89	1	1	1	39501	1	1	1	1	44147	1	29056.4	52753.5	58817	1	1	1	61349.9	17273.1	1	1	52869.2	41476.9	55630
CPD-9500	1,3,5-trimethoxybenzene	5.174	168.077	C9 H12 O3	29281.3	422776	162368	1	1	12963.2	1	1	1	1	1	1	1	1	1	1	8757.89	1	1	1	39501	1	1	1	1	44147	1	29056.4	52753.5	58817	1	1	1	61349.9	17273.1	1	1	52869.2	41476.9	55630
CPD-9905	3beta-hydroxy-9beta-pimara-7,15-diene-19,6beta-olide	5.18	316.205	C20 H28 O3	98239.1	108485	97002.4	90676.6	96563.9	91301.1	95874.1	75462.7	43012	73721.2	10390.3	55484.4	17487	46170.9	44487.3	40209	25256.2	25558.9	19417.3	40561.3	25033.8	32140	15704.9	30067.1	60613.7	47977.3	65370.3	17170	33341.3	59161.4	17584.7	1	20815.1	61508.4	10480.6	25295.2	18507.1	32615.7	1	10987.8
CPD4KF-3	3beta-hydroxy-9beta-pimara-7,15-diene-19,6beta-olide	5.18	316.205	C20 H28 O3	98239.1	108485	97002.4	90676.6	96563.9	91301.1	95874.1	75462.7	43012	73721.2	10390.3	55484.4	17487	46170.9	44487.3	40209	25256.2	25558.9	19417.3	40561.3	25033.8	32140	15704.9	30067.1	60613.7	47977.3	65370.3	17170	33341.3	59161.4	17584.7	1	20815.1	61508.4	10480.6	25295.2	18507.1	32615.7	1	10987.8
CPD-9848	quinidinone	5.19895	322.159	C20 H22 N2 O2	51319.1	1	547061	1	10944.8	29220.4	27470.8	17326.9	6211068	1	7.95989e+06	1	2065332	1	1	1	1	1	1	28246.7	400805	1	1.18179e+06	355561	1	1	1	1	1.04151e+06	1	1.09269e+06	60483.7	401733	1	16427.2	1	1	1	847010	1
CPD-14933	7-O-methylmyricetin	5.21	332.049	C16 H12 O8	1	1	25354.8	1	1	1	1	1	10839	1	1	45847	44201.1	1	1	1	1	34990.2	51962.2	24222.3	38866.8	1	50009.4	1	1	1	1	39216.8	43164.2	1	56534.7	27163.4	11137.4	1	10780	1	47299.3	1	37630.2	1
CPD-14930	3-O-methylmyricetin	5.21	332.049	C16 H12 O8	1	1	25354.8	1	1	1	1	1	10839	1	1	45847	44201.1	1	1	1	1	34990.2	51962.2	24222.3	38866.8	1	50009.4	1	1	1	1	39216.8	43164.2	1	56534.7	27163.4	11137.4	1	10780	1	47299.3	1	37630.2	1
CPD-9426	methylconiine	5.26	142.157	C9 H20 N	147735	95766	1	53677.1	184517	290597	209707	1	1	1	80818.9	94240	51991.5	75590.3	63629.2	122732	63222.7	1	36769.6	1	63730.6	216901	54757.3	49720.8	1	1	1	198209	55258	1	1	114588	143292	1	300099	49144.3	1	1	56293.9	1
CPD-11505	olivetol	5.26	180.113	C11 H16 O2	147735	95766	1	53677.1	184517	290597	209707	1	1	1	80818.9	94240	51991.5	75590.3	63629.2	122732	63222.7	1	36769.6	1	63730.6	216901	54757.3	49720.8	1	1	1	198209	55258	1	1	114588	143292	1	300099	49144.3	1	1	56293.9	1
CPD-4607	benzyladenine-7-N-glucoside	5.297	387.149	C18 H21 N5 O5	92386.4	86522	159854	136439	142053	148731	68087.3	68929.5	94937.2	62627.7	55232	79805.4	63766.9	71235.5	54720	64801.7	93894.6	114521	82552.8	101429	49026	52863.8	60785.8	29679.4	144250	119346	79791.3	43131.6	63267.1	75988.3	98558.1	11179.7	81898.7	73367.7	68110.7	57087.2	63395.4	53916.8	46970.6	90368.7
CPD-4608	benzyladenine-9-N-glucoside	5.297	387.149	C18 H21 N5 O5	92386.4	86522	159854	136439	142053	148731	68087.3	68929.5	94937.2	62627.7	55232	79805.4	63766.9	71235.5	54720	64801.7	93894.6	114521	82552.8	101429	49026	52863.8	60785.8	29679.4	144250	119346	79791.3	43131.6	63267.1	75988.3	98558.1	11179.7	81898.7	73367.7	68110.7	57087.2	63395.4	53916.8	46970.6	90368.7
CPD-1962	(+)-afzelechin	5.3	274.09	C15 H14 O5	1	1	1	1	1	1	1	1	1	1	1	27225.4	1	10693.7	1	133392	228534	1	139613	340608	1	1	1	1	1	1	1	1	1	1	1	1	32903	33732.7	1	77483.5	214315	158928	207753	193098
CPD-11940	apiforol	5.3	274.09	C15 H14 O5	1	1	1	1	1	1	1	1	1	1	1	27225.4	1	10693.7	1	133392	228534	1	139613	340608	1	1	1	1	1	1	1	1	1	1	1	1	32903	33732.7	1	77483.5	214315	158928	207753	193098
PHLORETIN	phloretin	5.3	274.09	C15 H14 O5	1	1	1	1	1	1	1	1	1	1	1	27225.4	1	10693.7	1	133392	228534	1	139613	340608	1	1	1	1	1	1	1	1	1	1	1	1	32903	33732.7	1	77483.5	214315	158928	207753	193098
CPD-14740	(3R,4R)-7,2',4'-trihydroxyisoflavanol	5.3	274.09	C15 H14 O5	1	1	1	1	1	1	1	1	1	1	1	27225.4	1	10693.7	1	133392	228534	1	139613	340608	1	1	1	1	1	1	1	1	1	1	1	1	32903	33732.7	1	77483.5	214315	158928	207753	193098
CPD-10413	(-)-epiafzelechin	5.3	274.09	C15 H14 O5	1	1	1	1	1	1	1	1	1	1	1	27225.4	1	10693.7	1	133392	228534	1	139613	340608	1	1	1	1	1	1	1	1	1	1	1	1	32903	33732.7	1	77483.5	214315	158928	207753	193098
CPD-19487	3-carboxy-10-(methylsulfanyl)-2-oxodecanoate	5.3	274.09	C12 H18 O5 S	1	1	1	1	1	1	1	1	1	1	1	27225.4	1	10693.7	1	133392	228534	1	139613	340608	1	1	1	1	1	1	1	1	1	1	1	1	32903	33732.7	1	77483.5	214315	158928	207753	193098
CPD0-1498	N-amino DAP	5.31813	204.099	C7 H14 N3 O4	32595.2	17601.5	17812.1	64985.2	33046.3	37153.2	34578.4	29908.4	1	39707.4	1	20227.2	1	25832.6	21764.8	30616.3	18871	11178.3	26663.9	16903.7	26482.3	25672.6	10998	25047.9	52750	17811.2	52537.9	17657.8	33841.3	39853.5	1	1	1	53461.4	1	24188	10786.2	18475.9	1	17619.3
COUMARYL-ALCOHOL	4-coumaryl alcohol	5.3197	150.07	C9 H10 O2	360857	1	176442	1	1	194401	138674	162282	1	95990.2	93071.1	188864	21583.7	125012	78735.8	15760.6	10809.9	68482	11127.1	17174.8	251262	78603	34642.4	25785.3	26746.8	1	23595.7	28542.3	1	1	26367.9	17424.5	17084	25822.6	18129.6	10970.8	243318	16251	20324.6	13136.3
CPD-6501	benzyl acetate	5.3197	150.07	C9 H10 O2	360857	1	176442	1	1	194401	138674	162282	1	95990.2	93071.1	188864	21583.7	125012	78735.8	15760.6	10809.9	68482	11127.1	17174.8	251262	78603	34642.4	25785.3	26746.8	1	23595.7	28542.3	1	1	26367.9	17424.5	17084	25822.6	18129.6	10970.8	243318	16251	20324.6	13136.3
CPD-13370	(2E,4E,6E)-4-methylocta-2,4,6-trienedial	5.3197	150.07	C9 H10 O2	360857	1	176442	1	1	194401	138674	162282	1	95990.2	93071.1	188864	21583.7	125012	78735.8	15760.6	10809.9	68482	11127.1	17174.8	251262	78603	34642.4	25785.3	26746.8	1	23595.7	28542.3	1	1	26367.9	17424.5	17084	25822.6	18129.6	10970.8	243318	16251	20324.6	13136.3
CPD-2202	(6S)-hydroxyhyoscyamine	5.32	306.164	C17 H24 N O4	43334.1	105725	91909.2	97559.7	111708	95926.5	109201	69469.6	25704.3	103715	1	29362.8	1	79874.2	70040.3	62625.8	23602.7	76064.5	10938.6	86064.7	29731.6	44336	1	31083.7	92563.3	68885.4	40492.1	29444.3	18241.2	71284	11847.4	10501.6	1	80254.1	11915.5	25927.1	22964	45801.1	21861.2	32043.8
CPD-14544	N-formyldemecolcine	5.34158	399.175	C22 H25 N O6	19769.6	20118.9	1	19636.4	24684.8	20281.6	11990.2	1	1	11325.8	12186	1	1	1	1	24029.3	1	1	1	1	1	1	41116.8	1	55882	21960.1	11775.5	1	1	451046	56285.3	11748.4	211831	51617.2	1	1	1	1	46575.8	1
CPD-9785	(S)-colchicine	5.34158	399.175	C22 H25 N O6	19769.6	20118.9	1	19636.4	24684.8	20281.6	11990.2	1	1	11325.8	12186	1	1	1	1	24029.3	1	1	1	1	1	1	41116.8	1	55882	21960.1	11775.5	1	1	451046	56285.3	11748.4	211831	51617.2	1	1	1	1	46575.8	1
CPD-16683	(+)-secoisolariciresinol monoglucoside	5.39	524.24	C26 H36 O11	1	30229.7	1	18101.8	10190.4	18821.3	10353.9	18989.4	18977	29206.1	1	18818.5	1	35697.8	19998	20216.5	11277.6	11538.3	11766.1	33332.1	67521.3	68141.5	19672.7	67466.1	97328.9	70246.2	1	1	48040.9	95333.1	37466.2	27086.8	51012.9	1	32975.7	1	68387.2	75924.1	40686.6	65120.9
BISOHMYR-GLUCOSAMINYL-1P	lipid X	5.39	709.402	C34 H64 N O12 P	1	1	437408	1	1	1	1	1	4717810	39114.7	1	1	1	1	1	1	1	1	1	1	320826	1	1.04507e+06	259781	1	1	1	1	1.02151e+06	1	1.2146e+06	2.26369e+06	373217	1	57102.7	3474603	1	1	775933	1
MORPHINONE	morphinone	5.4	284.121	C17 H18 N O3	34140.8	22692.5	19176.5	86851.6	107651	1	1	1	1	1	1	1	1	1	1	1	1	1	1	1	1	1	1	1	1	1	11109	1	1	1	1	1	1	16536.4	1	10610.8	1	1	1	1
CPD-14528	2-phenylethyl beta-D-glucopyranoside	5.41	284.12	C14 H20 O6	34140.8	22692.5	19176.5	86851.6	107651	1	1	1	1	1	1	1	1	1	1	1	1	1	1	1	1	33717.5	1	1	1	1	11109	1	1	1	1	1	1	16536.4	1	10610.8	1	1	1	1
CPD0-1625	methylene blue	5.41	284.12	C16 H18 N3 S	34140.8	22692.5	19176.5	86851.6	107651	1	1	1	1	1	1	1	1	1	1	1	1	1	1	1	1	33717.5	1	1	1	1	11109	1	1	1	1	1	1	16536.4	1	10610.8	1	1	1	1
CPD-6971	gibberellin A15 (closed lactone form)	5.44	329.167	C20 H25 O4	35727.3	44925.8	59808.4	32186.4	43868.1	28859.3	39836.8	22712.1	36166.1	38383.1	11365.9	51785.6	1	38935.7	32675.1	42732.7	25332.7	29788.6	25090.5	47151.3	77186.9	32835.4	1	68633.4	109018	101865	136391	46497.8	62100.2	133168	51648.7	1	48001.5	74443	23908.3	58609.3	43015.9	53122.2	36372.3	55005
CPD-14080	CDTA	5.45	346.145	C14 H22 N2 O8	77656.2	74679.3	1	23823.5	1	1	1	1	400988	1	24128.4	23907.6	17322.5	176460	192487	54187.7	178682	251839	239119	266794	176451	1	97959.7	28176.6	1	64065.6	1	1	324837	274600	297711	1	84489.8	17150.4	1	248204	35596.4	22001.2	241232	101721
CPD-6602	curcumin	5.45	368.126	C21 H20 O6	1	1	1	1	1	1	1	1	53669.8	1	1	1	1	1	1	1	1	21234.4	11653.3	23947.5	1	1	1	1	1	1	1	1	40037.3	25114.5	33711.3	1	1	1	1	17425.8	1	1	25111.3	1
CPD-12224	alpha-fenchocamphorone	5.45333	138.103	C9 H14 O	401862	110049	101323	1	1	1	1	1	1	1	1	1	1	1	1	42679.5	59075.4	1	25114.2	1	1	1	1	1	1	1	1	1	1	1	1	1	1	1	1	1	11618.8	1	24886.3	23459.1
CPD-8685	(3Z,6Z)-nonadienal	5.45333	138.103	C9 H14 O	401862	110049	101323	1	1	1	1	1	1	1	1	1	1	1	1	42679.5	59075.4	1	25114.2	1	1	1	1	1	1	1	1	1	1	1	1	1	1	1	1	1	11618.8	1	24886.3	23459.1
CPD-7015	71-hydroxychlorophyllide a	5.49	628.223	C35 H32 Mg N4 O6	1	1	1	1	1	1	1	1	1	1	1	1	1	1	1	1	1	1	1	11080.9	11062.2	1	1	1	25324.1	1	26524.6	1	26329.1	20910.3	11359.1	1	26344.9	53286.3	1	17134.8	18568.5	27517.2	12629.7	21808.7
CPD-7417	cis-coumarinic acid-beta-D-glucoside	5.49	325.101	C15 H17 O8	220378	167778	163761	180651	164687	130030	239919	159964	169692	219280	149679	172312	42213.9	210124	166237	226774	181416	180591	177501	220348	274098	229623	237659	211913	334415	268491	1	1	1	1	234482	161512	272346	1	1	1	1	1	1	1
CPD-457	4-O-beta-D-glucosyl-4-hydroxycinnamate	5.49	325.101	C15 H17 O8	220378	167778	163761	180651	164687	130030	239919	159964	169692	219280	149679	172312	42213.9	210124	166237	226774	181416	180591	177501	220348	274098	229623	237659	211913	334415	268491	1	1	1	1	234482	161512	272346	1	1	1	1	1	1	1
CPD-459	2-O-(beta-D-glucosyl)-2-hydroxycinnamate	5.49	325.101	C15 H17 O8	220378	167778	163761	180651	164687	130030	239919	159964	169692	219280	149679	172312	42213.9	210124	166237	226774	181416	180591	177501	220348	274098	229623	237659	211913	334415	268491	1	1	1	1	234482	161512	272346	1	1	1	1	1	1	1
CPD-19450	4'-O, N-dimethylnorbelladine	5.49	287.146	C17 H21 N O3	220378	167778	163761	180651	164687	214477	239919	159964	169692	219280	1	172312	123100	1	166237	226774	181416	1	177501	220348	274098	229623	237659	211913	334415	268491	326103	216012	310933	318039	1	161512	272346	369107	230580	257285	248463	306341	1	1
INDOLE-3-ACETYL-LEU	(indol-3-yl)acetyl-L-leucine	5.49	287.146	C16 H19 N2 O3	220378	167778	163761	180651	164687	130030	239919	159964	169692	219280	149679	172312	1	210124	166237	226774	181416	180591	177501	220348	1	229623	1	211913	334415	268491	326103	216012	310933	318039	1	1	272346	369107	230580	257285	248463	306341	91808.8	305956
CPD-11227	(indol-3-yl)acetyl-L-isoleucine	5.49	287.146	C16 H19 N2 O3	220378	167778	163761	180651	164687	130030	239919	159964	169692	219280	149679	172312	1	210124	166237	226774	181416	180591	177501	220348	1	229623	1	211913	334415	268491	326103	216012	310933	318039	1	1	272346	369107	230580	257285	248463	306341	91808.8	305956
CPD-19430	galanthamine	5.49	287.146	C17 H21 N O3	220378	167778	163761	180651	164687	214477	239919	159964	169692	219280	1	172312	123100	1	166237	226774	181416	1	177501	220348	274098	229623	237659	211913	334415	268491	326103	216012	310933	318039	1	161512	272346	369107	230580	257285	248463	306341	1	1
CPD-7227	2'-deoxymugineate	5.49	303.12	C12 H19 N2 O7	220378	167778	163761	180651	164687	130030	239919	159964	169692	219280	149679	172312	80886	210124	166237	226774	181416	180591	177501	220348	274098	229623	237659	211913	334415	268491	326103	216012	310933	318039	234482	161512	272346	369107	230580	257285	248463	306341	91808.8	305956
HAEMATOPORPHYRIN-IX	haematoporphyrin IX	5.49	596.279	C34 H36 N4 O6	41483.8	10984.2	28460.6	64417.8	31762.1	69317.4	82701.9	29761.6	80135	87124.6	24788.8	75903.1	30427.2	90955.5	70839.6	79705.8	69384.1	63525.6	71085.4	111960	138548	104250	98162.7	105928	161166	123717	174774	96500.8	162984	184465	130746	73769.4	157336	201850	104118	128054	137233	176600	124192	162450
CPD-14703	furcatin	5.5215	428.158	C20 H28 O10	16361.7	229009	32127.5	187887	17021.1	187980	11583.8	151498	175385	24859.2	106700	18798.5	114468	10765	237402	10635.1	212263	188796	201504	24385	275727	16612.9	179972	210419	26284.7	23708.2	45010	23706.1	275047	29862.4	238028	123098	258235	46850.7	191098	216132	295183	16985.9	236799	25584.9
CPD-8046	D-pinitol	5.553	194.081	C7 H14 O6	190083	198323	10812.9	11637.3	10946.7	22923.8	243795	142791	11313.8	19608.8	11456.1	186870	123647	18171.3	11540.8	190894	146444	178693	168310	257007	16131.2	47735.2	12602.2	100965	23101.1	120977	11158.3	86943.4	132906	10537.8	149687	35023	135339	178805	60961.5	231591	136172	118292	35067.4	148388
CPD-3570	methyl beta-D-glucoside	5.553	194.081	C7 H14 O6	190083	198323	10812.9	11637.3	10946.7	22923.8	243795	142791	11313.8	19608.8	11456.1	186870	123647	18171.3	11540.8	190894	146444	178693	168310	257007	16131.2	47735.2	12602.2	100965	23101.1	120977	11158.3	86943.4	132906	10537.8	149687	35023	135339	178805	60961.5	231591	136172	118292	35067.4	148388
METHYL-BETA-D-GALACTOSIDE	methyl-beta-D-galactoside	5.553	194.081	C7 H14 O6	190083	198323	10812.9	11637.3	10946.7	22923.8	243795	142791	11313.8	19608.8	11456.1	186870	123647	18171.3	11540.8	190894	146444	178693	168310	257007	16131.2	47735.2	12602.2	100965	23101.1	120977	11158.3	86943.4	132906	10537.8	149687	35023	135339	178805	60961.5	231591	136172	118292	35067.4	148388
4-METHYL-MYO-INOSITOL	D-ononitol	5.553	194.081	C7 H14 O6	190083	198323	10812.9	11637.3	10946.7	22923.8	243795	142791	11313.8	19608.8	11456.1	186870	123647	18171.3	11540.8	190894	146444	178693	168310	257007	16131.2	47735.2	12602.2	100965	23101.1	120977	11158.3	86943.4	132906	10537.8	149687	35023	135339	178805	60961.5	231591	136172	118292	35067.4	148388
5-O-METHYL-MYO-INOSITOL	sequoyitol	5.553	194.081	C7 H14 O6	190083	198323	10812.9	11637.3	10946.7	22923.8	243795	142791	11313.8	19608.8	11456.1	186870	123647	18171.3	11540.8	190894	146444	178693	168310	257007	16131.2	47735.2	12602.2	100965	23101.1	120977	11158.3	86943.4	132906	10537.8	149687	35023	135339	178805	60961.5	231591	136172	118292	35067.4	148388
CPD-8063	1-O-methyl-scyllo-inositol	5.553	194.081	C7 H14 O6	190083	198323	10812.9	11637.3	10946.7	22923.8	243795	142791	11313.8	19608.8	11456.1	186870	123647	18171.3	11540.8	190894	146444	178693	168310	257007	16131.2	47735.2	12602.2	100965	23101.1	120977	11158.3	86943.4	132906	10537.8	149687	35023	135339	178805	60961.5	231591	136172	118292	35067.4	148388
CPD-14652	(+)-5-deoxystrigol	5.594	330.145	C19 H22 O5	110929	104877	98854.1	82749.4	110544	84162	17848.8	96817.6	11502	18665.9	27651.5	77271.8	26981.8	17068.4	11128.5	11400.6	95419.1	10862.8	84768.1	33980.5	33094.7	18754.4	17194.1	31905.1	44282.7	42727.8	55314.2	26614.8	27766.7	42632.3	27238.4	10351.4	26358.1	59913.8	18677.2	36631	33939	45653	32073.8	39015.9
CPD-4123	(-)-medicarpin-3-O-glucoside-6''-malonate	5.62	517.124	C25 H25 O12	1	27015.6	11560.9	1	1	1	1	1	1	1	1	1	17529.9	25267.4	26780	1	56963	39042.7	46616.1	39422.6	16868.7	1	1	38681.2	19099.2	1	1	19419.2	24729.4	11090.1	19514.6	12826.1	34238.8	1	1	1	13657.2	19147.5	12498.1	11195.9
CPDQT-413	(E)-omega-(methylsulfanyl)heptyl-thiohydroximate	5.6235	207.074	C8 H17 N O S2	272665	576264	422164	405314	315301	60230.5	127314	258581	121040	76556.6	416687	580360	597039	689849	736119	627476	799539	742474	789760	655884	781566	380238	731987	650109	38715.6	728461	170352	671950	120043	163505	834470	623198	718265	455736	334050	833252	1086513	146932	727576	751390
DIHYDROLIPOAMIDE	dihydrolipoamide	5.6235	207.074	C8 H17 N O S2	272665	576264	422164	405314	315301	60230.5	127314	258581	121040	76556.6	416687	580360	597039	689849	736119	627476	799539	742474	789760	655884	781566	380238	731987	650109	38715.6	728461	170352	671950	120043	163505	834470	623198	718265	455736	334050	833252	1086513	146932	727576	751390
1-3-7-TRIMETHYLXANTHINE	caffeine	5.647	194.081	C8 H10 N4 O2	190083	198323	10812.9	11637.3	10946.7	22923.8	243795	142791	11313.8	192547	11456.1	186870	123647	18171.3	11540.8	190894	146444	178693	168310	257007	158815	191498	93883.3	100965	23101.1	120977	11158.3	86943.4	132906	10537.8	149687	35023	135339	178805	60961.5	231591	136172	118292	35067.4	148388
CPD-8651	betalamate	5.65	209.037	C9 H7 N O5	1	1	1	1	1	1	1	1	1	1	1	1	1	1	10698.8	1	17807.1	1	1	11085.7	1	1	1	17216.1	1	10816.7	1	1	12272.7	10864	18024.5	1	1	1	1	18415.1	24901.8	17206.8	11278.1	17035.4
CPD-9877	(-)-curcuquinone	5.66	232.139	C15 H20 O2	1	1	1	1	1	1	1	1	1	1	1	80340.6	1	78675.9	65712.1	246104	195277	155362	140875	268871	1	1	1	1	1	1	1	1	1	1	1	1	18415.9	86039.1	1	65067.4	213876	181039	162293	129106
CPD-9410	(+)-costunolide (12,6alpha)	5.66	232.139	C15 H20 O2	1	1	1	1	1	1	1	1	1	1	1	80340.6	1	78675.9	65712.1	246104	195277	155362	140875	268871	1	1	1	1	1	1	1	1	1	1	1	1	18415.9	86039.1	1	65067.4	213876	181039	162293	129106
CPD-3402	(-)-medicarpin	5.66	270.095	C16 H14 O4	1	1	1	1	1	1	1	1	1	1	1	80340.6	1	78675.9	65712.1	246104	195277	155362	140875	268871	1	1	1	1	1	1	1	1	1	1	1	1	18084.4	86039.1	1	52375.8	213876	181039	162293	108861
CPD-11760	echinatin	5.66	270.095	C16 H14 O4	1	1	1	1	1	1	1	1	1	1	1	80340.6	1	78675.9	65712.1	246104	195277	155362	140875	268871	1	1	1	1	1	1	1	1	1	1	1	1	18084.4	86039.1	1	52375.8	213876	181039	162293	108861
CPD-7028	pinostrobin	5.66	270.095	C16 H14 O4	1	1	1	1	1	1	1	1	1	1	1	80340.6	1	78675.9	65712.1	246104	195277	155362	140875	268871	1	1	1	1	1	1	1	1	1	1	1	1	18084.4	86039.1	1	52375.8	213876	181039	162293	108861
CPD-3361	2'-O-methylisoliquiritigenin	5.66	270.095	C16 H14 O4	1	1	1	1	1	1	1	1	1	1	1	80340.6	1	78675.9	65712.1	246104	195277	155362	140875	268871	1	1	1	1	1	1	1	1	1	1	1	1	18084.4	86039.1	1	52375.8	213876	181039	162293	108861
CPD-19817	(+)-7-epi-jasmonoyl-L-phenylalanine	5.66	356.179	C21 H26 N O4	95494.1	98604.4	102072	77770.8	97748	90040.6	112242	57003.3	1	82428.3	1	12412.6	1	60343.5	46781.2	16762.4	1	1	16486.4	53440	16712	64563.6	1	1	76991.8	17032	40665.1	11262.9	1	31731.4	1	1	1	58345.6	1	1	11810.7	18010.2	1	1
CPD-11235	(-)-jasmonoyl-L-phenylalanine	5.66	356.179	C21 H26 N O4	95494.1	98604.4	102072	77770.8	97748	90040.6	112242	57003.3	1	82428.3	1	12412.6	1	60343.5	46781.2	16762.4	1	1	16486.4	53440	16712	64563.6	1	1	76991.8	17032	40665.1	11262.9	1	31731.4	1	1	1	58345.6	1	1	11810.7	18010.2	1	1
CPD-685	(-)-endo-fenchol	5.66	154.136	C10 H18 O	64300.3	1	75163.1	60485	75805.1	1	77842.4	54515.9	60099	72196.2	1	54620.5	1	65266.6	51619.1	23431.5	44959.3	47393.7	50394.5	78658.4	65711.6	70031.8	1	52467.1	1	69903.7	63773.3	23079.5	57789.3	74659.3	11027	1	10762.1	72040.2	1	80807.5	56319.8	59215.8	12275.4	57947.6
CPD-1908	(-)-borneol	5.66	154.136	C10 H18 O	64300.3	1	75163.1	60485	75805.1	1	77842.4	54515.9	60099	72196.2	1	54620.5	1	65266.6	51619.1	23431.5	44959.3	47393.7	50394.5	78658.4	65711.6	70031.8	1	52467.1	1	69903.7	63773.3	23079.5	57789.3	74659.3	11027	1	10762.1	72040.2	1	80807.5	56319.8	59215.8	12275.4	57947.6
CPD-8996	(3R)-linalool	5.66	154.136	C10 H18 O	64300.3	1	75163.1	60485	75805.1	1	77842.4	54515.9	60099	72196.2	1	54620.5	1	65266.6	51619.1	23431.5	44959.3	47393.7	50394.5	78658.4	65711.6	70031.8	1	52467.1	1	69903.7	63773.3	23079.5	57789.3	74659.3	11027	1	10762.1	72040.2	1	80807.5	56319.8	59215.8	12275.4	57947.6
CPD-4261	1,8-cineole	5.66	154.136	C10 H18 O	64300.3	1	75163.1	60485	75805.1	1	77842.4	54515.9	60099	72196.2	1	54620.5	1	65266.6	51619.1	23431.5	44959.3	47393.7	50394.5	78658.4	65711.6	70031.8	1	52467.1	1	69903.7	63773.3	23079.5	57789.3	74659.3	11027	1	10762.1	72040.2	1	80807.5	56319.8	59215.8	12275.4	57947.6
CPD-1909	(-)-menthone	5.66	154.136	C10 H18 O	64300.3	1	75163.1	60485	75805.1	1	77842.4	54515.9	60099	72196.2	1	54620.5	1	65266.6	51619.1	23431.5	44959.3	47393.7	50394.5	78658.4	65711.6	70031.8	1	52467.1	1	69903.7	63773.3	23079.5	57789.3	74659.3	11027	1	10762.1	72040.2	1	80807.5	56319.8	59215.8	12275.4	57947.6
CPD-4887	(-)-(4S)-alpha-terpineol	5.66	154.136	C10 H18 O	64300.3	1	75163.1	60485	75805.1	1	77842.4	54515.9	60099	72196.2	1	54620.5	1	65266.6	51619.1	23431.5	44959.3	47393.7	50394.5	78658.4	65711.6	70031.8	1	52467.1	1	69903.7	63773.3	23079.5	57789.3	74659.3	11027	1	10762.1	72040.2	1	80807.5	56319.8	59215.8	12275.4	57947.6
CPD-4943	(+)-isomenthone	5.66	154.136	C10 H18 O	64300.3	1	75163.1	60485	75805.1	1	77842.4	54515.9	60099	72196.2	1	54620.5	1	65266.6	51619.1	23431.5	44959.3	47393.7	50394.5	78658.4	65711.6	70031.8	1	52467.1	1	69903.7	63773.3	23079.5	57789.3	74659.3	11027	1	10762.1	72040.2	1	80807.5	56319.8	59215.8	12275.4	57947.6
GERANIOL	geraniol	5.66	154.136	C10 H18 O	64300.3	1	75163.1	60485	75805.1	1	77842.4	54515.9	60099	72196.2	1	54620.5	1	65266.6	51619.1	23431.5	44959.3	47393.7	50394.5	78658.4	65711.6	70031.8	1	52467.1	1	69903.7	63773.3	23079.5	57789.3	74659.3	11027	1	10762.1	72040.2	1	80807.5	56319.8	59215.8	12275.4	57947.6
CPD-1903	(+)-borneol	5.66	154.136	C10 H18 O	64300.3	1	75163.1	60485	75805.1	1	77842.4	54515.9	60099	72196.2	1	54620.5	1	65266.6	51619.1	23431.5	44959.3	47393.7	50394.5	78658.4	65711.6	70031.8	1	52467.1	1	69903.7	63773.3	23079.5	57789.3	74659.3	11027	1	10762.1	72040.2	1	80807.5	56319.8	59215.8	12275.4	57947.6
CPD-8997	(3S)-linalool	5.66	154.136	C10 H18 O	64300.3	1	75163.1	60485	75805.1	1	77842.4	54515.9	60099	72196.2	1	54620.5	1	65266.6	51619.1	23431.5	44959.3	47393.7	50394.5	78658.4	65711.6	70031.8	1	52467.1	1	69903.7	63773.3	23079.5	57789.3	74659.3	11027	1	10762.1	72040.2	1	80807.5	56319.8	59215.8	12275.4	57947.6
CPD-7978	nerol	5.66	154.136	C10 H18 O	64300.3	1	75163.1	60485	75805.1	1	77842.4	54515.9	60099	72196.2	1	54620.5	1	65266.6	51619.1	23431.5	44959.3	47393.7	50394.5	78658.4	65711.6	70031.8	1	52467.1	1	69903.7	63773.3	23079.5	57789.3	74659.3	11027	1	10762.1	72040.2	1	80807.5	56319.8	59215.8	12275.4	57947.6
CPD-173	salicyl alcohol	5.66	124.053	C7 H8 O2	2.66077e+06	455000	1.39292e+06	1.64707e+06	1.53464e+06	1272233	1356675	1.49318e+06	457583	1.53447e+06	1.16326e+06	1.67025e+06	1.37772e+06	427165	430241	1.44007e+06	1990646	419098	1.81844e+06	1.72493e+06	1.72686e+06	1.06804e+06	1.58142e+06	1.78335e+06	1.53308e+06	1.75952e+06	1.4767e+06	422311	1.86463e+06	2085959	2.22078e+06	1.48345e+06	1.48216e+06	1.6137e+06	1.61337e+06	1.90519e+06	1.98379e+06	1.85844e+06	1.6823e+06	1.88794e+06
CPD-400	guaiacol	5.66	124.053	C7 H8 O2	2.66077e+06	455000	1.39292e+06	1.64707e+06	1.53464e+06	1272233	1356675	1.49318e+06	457583	1.53447e+06	1.16326e+06	1.67025e+06	1.37772e+06	427165	430241	1.44007e+06	1990646	419098	1.81844e+06	1.72493e+06	1.72686e+06	1.06804e+06	1.58142e+06	1.78335e+06	1.53308e+06	1.75952e+06	1.4767e+06	422311	1.86463e+06	2085959	2.22078e+06	1.48345e+06	1.48216e+06	1.6137e+06	1.61337e+06	1.90519e+06	1.98379e+06	1.85844e+06	1.6823e+06	1.88794e+06
ORCINOL-CPD	orcinol	5.66	124.053	C7 H8 O2	2.66077e+06	455000	1.39292e+06	1.64707e+06	1.53464e+06	1272233	1356675	1.49318e+06	457583	1.53447e+06	1.16326e+06	1.67025e+06	1.37772e+06	427165	430241	1.44007e+06	1990646	419098	1.81844e+06	1.72493e+06	1.72686e+06	1.06804e+06	1.58142e+06	1.78335e+06	1.53308e+06	1.75952e+06	1.4767e+06	422311	1.86463e+06	2085959	2.22078e+06	1.48345e+06	1.48216e+06	1.6137e+06	1.61337e+06	1.90519e+06	1.98379e+06	1.85844e+06	1.6823e+06	1.88794e+06
CPD-12587	(2E,6E)-farnesyl phosphate	5.66	300.14	C15 H25 O4 P	833469	1	948965	943010	844134	704764	772862	828163	933608	857228	673867	922819	748463	237410	1.05111e+06	854940	1.14365e+06	939591	1.08679e+06	997417	1.01686e+06	793612	805152	1.01139e+06	920460	1.06216e+06	857288	976527	971005	1.16971e+06	1.19273e+06	763970	752194	882598	825052	587638	869681	919740	814313	983074
CPD-11641	4-methylumbelliferyl glucoside	5.66	338.096	C16 H18 O8	1.16445e+06	1.36944e+06	1.33958e+06	1.32929e+06	1.19118e+06	999379	1.08019e+06	1158602	1288779	1198001	903390	1.2924e+06	1.05449e+06	1.22006e+06	1.47838e+06	1.14577e+06	1.56562e+06	1260507	1.45094e+06	1334287	1.37499e+06	1.08941e+06	1.12891e+06	1.39295e+06	1.25278e+06	1.42201e+06	1.16484e+06	1.32625e+06	1.33831e+06	1610376	1.65446e+06	1.06041e+06	1.07953e+06	1.21909e+06	1.16497e+06	840888	1.28417e+06	1.31039e+06	1.16522e+06	1.37764e+06
COUMARIN	coumarin	5.67	146.035	C9 H6 O2	1.55893e+06	1.75826e+06	1.67615e+06	1.64707e+06	1.53464e+06	1272233	1356675	1.49318e+06	1.65421e+06	1.53447e+06	1.16326e+06	1.67025e+06	1.37772e+06	427165	1.49519e+06	1.44007e+06	1990646	1.18206e+06	1.81844e+06	1.72493e+06	1.72686e+06	1.06804e+06	1.58142e+06	1.78335e+06	1.53308e+06	1.75952e+06	1.4767e+06	422311	1.86463e+06	2085959	2.22078e+06	1.48345e+06	1.48216e+06	1.6137e+06	1.61337e+06	1.90519e+06	1.98379e+06	1.85844e+06	1.6823e+06	1.88794e+06
CPD-4884	(-)-phaseollin	5.67	322.122	C20 H18 O4	336082	415966	406704	404086	347044	294615	1	330439	365283	340773	1	385778	306031	366867	451128	1	438829	331539	369295	352939	364173	295796	1	404010	327165	376171	1	365814	384220	464858	486643	1	332599	1	339919	383578	431543	407573	355968	411985
CPD-8936	p-coumaroylserotonin	5.67	322.122	C19 H18 N2 O3	336082	415966	406704	404086	347044	294615	307328	330439	365283	340773	229522	1	306031	366867	451128	290828	438829	331539	369295	352939	1	295796	323754	404010	327165	376171	307553	365814	384220	464858	486643	296441	332599	1	339919	383578	431543	407573	355968	411985
CPD-7070	N,N-dihydroxy-L-tyrosine	5.67	212.063	C9 H10 N O5	1	1	1	179548	144133	22701.3	109427	113402	10498.9	57385.7	33200.4	47612.2	24172.1	1	32140.9	22991.7	25378	15905.5	22801.2	1	1	1	1	1	1	1	1	1	1	1	1	1	1	1	1	1	1	1	1	1
CPD-13040	1,2-dibutyrin	5.67	232.139	C11 H20 O5	1	1	1	1	1	1	1	1	1	1	1	80340.6	1	78675.9	65712.1	246104	195277	155362	140875	268871	1	1	1	1	1	1	1	1	1	1	1	1	18084.4	1	1	1	1	1	1	1
CPD-6442	methylsalicylate	5.67	152.046	C8 H8 O3	1	25732.7	1	1	1	1	1	1	1	1	1	1	1	1	1	1	1	1	1	1	1	1	1	1	1	15892.2	1	17750.4	1	10504.8	1	30585.7	1	1	1	23456.3	1	1	11448.8	1
34-DIHYDROXYPHENYLACETALDEHYDE	3,4-dihydroxyphenylacetaldehyde	5.67	152.046	C8 H8 O3	1	25732.7	1	1	1	1	1	1	1	1	1	1	1	1	1	1	1	1	1	1	1	1	1	1	1	15892.2	1	17750.4	1	10504.8	1	30585.7	1	1	1	23456.3	1	1	11448.8	1
CPD0-1143	azaguanine	5.67	152.046	C4 H4 N6 O	1	25732.7	1	1	1	1	1	1	1	1	1	1	1	1	1	1	1	1	1	1	1	1	1	1	1	15892.2	1	17750.4	1	10504.8	1	27308.8	1	1	1	23456.3	1	1	11448.8	1
VANILLIN	vanillin	5.67	152.046	C8 H8 O3	1	25732.7	1	1	1	1	1	1	1	1	1	1	1	1	1	1	1	1	1	1	1	1	1	1	1	15892.2	1	17750.4	1	10504.8	1	30585.7	1	1	1	23456.3	1	1	11448.8	1
CPD-19511	indole-3-carbinonium ion	5.68	130.064	C9 H8 N	1	25732.7	1	1	1	1	1	1	1	1	1	1	1	1	1	1	1	1	1	1	1	1	1	1	1	15892.2	1	17750.4	1	10504.8	1	30585.7	1	1	1	1	1	1	1	1
3Z-PHYCOCYANOBILIN	(2R,3Z)-phycocyanobilin	5.69	584.274	C33 H36 N4 O6	1	1	16730.9	1	1	1	1	1	426572	1	531275	1	123605	1	1	1	1	1	1	1	1	1	77669.6	1	1	1	1	1	67979.7	1	74352.1	178260	10785.4	1	1	340461	1	1	43503.9	1
CPD-9617	robustaquinone C	5.69	300.063	C16 H12 O6	1	35387.8	1	10879.8	10440.9	1	1	1	11590.3	1	1	1	1	1	66249.2	16992.6	1	1	1	10651.9	10695.9	1	38357.2	1	1	66871.4	11020.5	46829.1	21240.7	75328.4	63385.5	1	1	24416.8	1	117606	16175.8	99443.4	10585.6	66143.5
CPD-9623	1,5,7-trihydroxy-6-methoxy-2-methylanthraquinone	5.69	300.063	C16 H12 O6	1	35387.8	1	10879.8	10440.9	1	1	1	11590.3	1	1	1	1	1	66249.2	16992.6	1	1	1	10651.9	10695.9	1	38357.2	1	1	66871.4	11020.5	46829.1	21240.7	75328.4	63385.5	1	1	24416.8	1	117606	16175.8	99443.4	10585.6	66143.5
CPD-3942	(+)-6a-hydroxymaackiain	5.69	300.063	C16 H12 O6	1	35387.8	1	10879.8	10440.9	1	1	1	11590.3	1	1	1	1	1	66249.2	16992.6	1	1	1	10651.9	10695.9	1	38357.2	1	1	66871.4	11020.5	46829.1	21240.7	75328.4	63385.5	1	1	24416.8	1	117606	16175.8	99443.4	10585.6	66143.5
CPD-14950	3-O-methylkaempferol	5.69	300.063	C16 H12 O6	1	35387.8	1	10879.8	10440.9	1	1	1	11590.3	1	1	1	1	1	66249.2	16992.6	1	1	1	10651.9	10695.9	1	38357.2	1	1	66871.4	11020.5	46829.1	21240.7	75328.4	63385.5	1	1	24416.8	1	117606	16175.8	99443.4	10585.6	66143.5
CPD-3630	(3R)-sophorol	5.69	300.063	C16 H12 O6	1	35387.8	1	10879.8	10440.9	1	1	1	11590.3	1	1	1	1	1	66249.2	16992.6	1	1	1	10651.9	10695.9	1	38357.2	1	1	66871.4	11020.5	46829.1	21240.7	75328.4	63385.5	1	1	24416.8	1	117606	16175.8	99443.4	10585.6	66143.5
CPD-9628	1,7,8-trihydroxy-6-methoxy-2-methylanthraquinone	5.69	300.063	C16 H12 O6	1	35387.8	1	10879.8	10440.9	1	1	1	11590.3	1	1	1	1	1	66249.2	16992.6	1	1	1	10651.9	10695.9	1	38357.2	1	1	66871.4	11020.5	46829.1	21240.7	75328.4	63385.5	1	1	24416.8	1	117606	16175.8	99443.4	10585.6	66143.5
CPD-9627	1,6,8-trihydroxy-7-methoxy-2-methylanthraquinone	5.69	300.063	C16 H12 O6	1	35387.8	1	10879.8	10440.9	1	1	1	11590.3	1	1	1	1	1	66249.2	16992.6	1	1	1	10651.9	10695.9	1	38357.2	1	1	66871.4	11020.5	46829.1	21240.7	75328.4	63385.5	1	1	24416.8	1	117606	16175.8	99443.4	10585.6	66143.5
CPD-15630	scutellarein 7-methyl ether	5.69	300.063	C16 H12 O6	1	35387.8	1	10879.8	10440.9	1	1	1	11590.3	1	1	1	1	1	66249.2	16992.6	1	1	1	10651.9	10695.9	1	38357.2	1	1	66871.4	11020.5	46829.1	21240.7	75328.4	63385.5	1	1	24416.8	1	117606	16175.8	99443.4	10585.6	66143.5
CPD-82	dihydroconiferyl alcohol glucoside	5.7	344.14	C16 H24 O8	1	18595.9	20831.5	1	10944.8	29220.4	27470.8	17326.9	2542585	17892.6	3.61355e+06	1	851714	1	1	1	1	1	1	28246.7	205657	1	727126	177085	1	1	1	1	629461	1	667940	1.33405e+06	208531	1	16427.2	1.93549e+06	1	1	455179	1
ARG	L-arginine	5.74897	175.12	C6 H15 N4 O2	180789	6767.98	146207	141682	135415	135261	334231	17396.8	247649	269792	97717.9	112150	99668.3	199763	1	316257	171577	57729.5	199863	93578.6	78211.7	356689	240882	231796	173859	346178	430909	321667	12846.8	403301	10890.4	87088	284519	516442	312820	190153	75708.3	85168.1	72175.4	371339
CPD-8634	aureusidin 6-O-glucoside	5.755	448.095	C21 H20 O11	12435	1	27764.6	46072.1	1	30637.9	33587.8	26368.1	1	39821.6	24820.7	1	33225	1	99164.5	47255.6	415464	83784.9	1	323823	391100	61313.7	66803.6	1.25234e+06	54362.2	1	391291	81379	1	1	354852	296109	830719	78279.9	121122	148590	1.02953e+06	1	1	1
LUTEOLIN-7-O-BETA-D-GLUCOSIDE	luteolin 7-O-beta-D-glucoside	5.755	448.095	C21 H20 O11	12435	1	27764.6	46072.1	1	30637.9	33587.8	26368.1	1	39821.6	24820.7	1	33225	1	99164.5	47255.6	415464	83784.9	1	323823	391100	61313.7	66803.6	1.25234e+06	54362.2	1	391291	81379	1	1	354852	296109	830719	78279.9	121122	148590	1.02953e+06	1	1	1
CPD-14998	cyanidin-3-O-beta-D-galactoside	5.755	448.095	C21 H20 O11	12435	1	27764.6	46072.1	1	30637.9	33587.8	26368.1	1	39821.6	24820.7	1	33225	1	99164.5	47255.6	415464	83784.9	1	323823	391100	61313.7	66803.6	1.25234e+06	54362.2	1	391291	81379	1	1	354852	296109	830719	78279.9	121122	148590	1.02953e+06	1	1	1
CPDQT-299	8-(methylsulfinyl)octyl-glucosinolate	5.78385	492.104	C16 H30 N O10 S3	29160.2	232201	149076	127508	35514.2	56115.3	18215.1	331411	102545	35443.2	49139	340643	90573.1	348594	164150	169319	243271	84930.2	210434	39294.8	172736	44756.4	57042.5	193871	1	167574	158306	142880	223649	190077	20099.5	69430.9	256951	76595.6	48228.8	14477.3	250242	202554	223947	189985
CPD4KF-4	syn-copalyl diphosphate	5.80263	450.192	C20 H36 O7 P2	113189	110956	86969.2	10489.5	82208.9	88040.4	102898	66175.7	1	98236.6	1	81489.8	62128.7	111611	87109.8	119321	94958.7	92404.6	96547.1	23843.5	18457.7	10848.1	10964.7	16956.5	35432.1	18562.8	59528.3	10925.9	26907.7	34423.4	18373.5	55463.7	27167.3	70449.5	68584.1	18969.3	18674.6	35654.7	23433.8	29364.6
CPD-16870	7,8-dihydroberberine	5.82	337.135	C20 H19 N O4	1	117885	133783	114936	116582	126867	142174	102435	111531	125108	17224.3	114332	33249.8	129585	122090	108406	93169.7	117723	118972	148143	28507.5	100170	23916.4	42539.7	119127	112387	116671	95239.8	65059.2	118855	28226.8	25475.2	26823.3	108514	26929	117554	30835.1	24313.3	23974.2	25950.4
CPD-16625	monodeglucosyl des-acyl avenacin A	5.83	798.457	C41 H66 O15	1	1	318582	1	1	1	1	1	3640036	31670.4	4.4807e+06	1	1.25543e+06	1	1	1	1	1	1	1	256308	1	1.24535e+06	174745	1	1	1	1	793312	1	938814	1.76465e+06	230542	1	50842.9	4.04015e+06	1	1	601698	1
CPD-12821	1,2-dipalmitoyl-phosphatidylglycerol-phosphate	5.83	799.459	C38 H73 O13 P2	1	1	47572.2	1	1	1	1	1	751272	1	912109	1	213842	1	1	1	1	1	1	1	30264.5	1	199573	11190.7	1	1	1	1	126828	1	150624	335371	27812.6	1	1	852460	1	1	103997	1
CPD-7655	octyl beta-D-glucopyranoside	5.84898	292.187	C14 H28 O6	110929	104877	98854.1	82749.4	110544	84162	106136	96817.6	91574.8	106964	1	77271.8	26981.8	17068.4	11128.5	97478.4	95419.1	10862.8	84768.1	33980.5	33094.7	18754.4	17194.1	31905.1	188202	42727.8	55314.2	18075.2	27766.7	188014	27238.4	10351.4	26358.1	209015	18677.2	174950	173227	178201	148708	157104
CPD-9475	gypsogenate-28-beta-D-glucoside	5.88	647.366	C36 H55 O10	1	1	827964	1	46298.4	1	1	1	4473425	165912	5.70834e+06	1	1.56711e+06	1	1	1	1	1	1	1	860284	1	1.06271e+06	660739	1	1	1	1	2.26876e+06	1	1.1083e+06	2.19737e+06	766980	1	239689	9008196	1	1	1.6172e+06	1
CPD-8684	(3Z)-3-nonenal	5.8932	140.121	C9 H16 O	29305	1	17061.2	10796.5	37236.3	48635.8	56800.5	1	1	12505.2	1	1	1	16913	1	1	18265.1	1	10345.5	12045.8	1	19025.9	1	11294	38450.2	29331.8	41741.3	1	39313.6	13386	29097.9	1	16611.1	36861.6	1	1	37515.2	46054.5	21806.4	42478.3
O-UREIDOHOMOSERINE	O-ureido-L-homoserine	5.915	177.077	C5 H11 N3 O4	17660.6	1	17729.4	10852.9	11313.8	80044	83579	76064.9	19095.3	69973.5	95214.7	212657	112367	167641	173793	424821	414306	346378	337980	694339	1	1	1	10967.8	16843.3	65743.1	83317.1	44723.2	49399.8	84430	61389.2	40906.9	137408	230248	137047	373226	532889	487584	398751	702443
CPDQT-458	2-R-hydroperoxy-linolenate	5.9513	310.216	C18 H30 O4	28454.7	17589	414116	10708.7	1	30312.7	11666.9	1	4.14257e+06	51599.2	6353408	1	1.38762e+06	1	1	10536	1	1	1	1	364506	1	1.16883e+06	323732	29133.4	1	11986.8	1	979991	1	1.09601e+06	2.18891e+06	402067	1	84075.9	3.2934e+06	1	1	766594	1
OCTADEC-9-ENE-118-DIOIC-ACID	alpha,omega-9Z-octadecenedioate	5.9513	310.216	C18 H30 O4	28454.7	17589	414116	10708.7	1	30312.7	11666.9	1	4.14257e+06	51599.2	6353408	1	1.38762e+06	1	1	10536	1	1	1	1	364506	1	1.16883e+06	323732	29133.4	1	11986.8	1	979991	1	1.09601e+06	2.18891e+06	402067	1	84075.9	3.2934e+06	1	1	766594	1
CPD-7025	phytyl monophosphate	6.02	374.269	C20 H39 O4 P	1	1	116188	1	1	1	1	1	989990	1	1	1	380422	1	1	1	1	1	1	1	125780	1	266749	87787.7	1	1	1	1	1	1	325326	1	78165.3	1	1	1	1	1	1	1
CPDQT-520	phosphatidylglycerophosphate (1-octadecenoyl(9Z), 2-palmitoyl)	6.02	825.456	C40 H75 O13 P2	1	1	1	1	1	1	1	1	604295	1	1	1	118790	1	1	1	1	1	1	1	23866.3	1	195751	10121.2	1	1	1	1	112195	1	167533	383998	1	1	1	1089691	1	1	81050	1
CPD-4122	(-)-medicarpin-3-O-glucoside	6.07	432.13	C22 H24 O9	1	1	1	1	1	1	1	1	1	1	1	1	1	53465.1	49329.3	1	1	1	1	68008.6	1	1	1	1	1	67505.2	66684.8	11372.7	46640.4	75863.4	1	1	1	1	1	1	54177.5	55512.8	1	62254.1
CPD-5683	acidomycin	6.07	216.064	C9 H14 N O3 S	190083	198323	247248	1	156316	184691	243795	142791	140553	192547	1	1	1	168217	162906	190894	146444	178693	168310	257007	1	191498	93883.3	125895	1	213095	210838	1	197297	225106	1	100253	135339	1	118677	231591	173938	199563	144301	201511
CPD-14813	6-O-methyl-N-deacetylisoipecoside aglycon	6.08	376.169	C20 H26 N O6	1	1	1	1	1	1	1	1	1	1	1	1	10452.8	1	1	1	1	1	1	1	30488.6	1	1	1	1	60355.8	66710.8	23485.5	1	57126.1	1	1	1	1	1	1	37784.9	1	1	1
CPD-14735	2-phenylethyl 6-O-beta-D-xylopyranosyl-beta-D-glucopyranoside	6.08	416.16	C19 H28 O10	483840	648971	595926	1	402030	432363	524852	266704	1	509206	160108	494000	210317	556122	490566	461715	439928	460710	447471	719035	492385	477859	1	343265	594797	606776	638949	297934	402462	634782	250810	161255	1	462618	1	410502	439537	420643	250404	436045
O-PHENANTHROLINE	o-phenanthroline	6.12	180.065	C12 H8 N2	1	1	1	1	1	1	78404.7	1	66996.9	1	15904.4	74011.7	67350.8	1	1	1	24265.7	29683.3	1	67981.7	1	48453.6	1	12686.4	28253.5	1	1	45595.6	1	1	1	1	1	1	1	1	1	1	1	1
INDOLE_PYRUVATE	(indol-3-yl)pyruvate	6.12	202.047	C11 H8 N O3	21871.8	1	1	1	1	1	78404.7	68193.1	66996.9	1	15904.4	74011.7	67350.8	71015.2	1	1	24265.7	29683.3	1	67981.7	1	48453.6	1	12686.4	28253.5	12732.2	1	45595.6	1	1	1	1	1	1	1	1	1	1	1	1
CPD-7106	humulone	6.12	361.193	C21 H29 O5	240299	399560	494732	309184	1	218485	280265	208262	1	276349	1	1	1	1	292809	293563	195028	1	325095	326334	1	228853	1	1	224370	256521	221238	1	1	227115	104709	1	1	1	1	228763	140129	55438.2	1	137890
CPD-19791	adhumulone	6.12	361.193	C21 H29 O5	240299	399560	494732	309184	1	218485	280265	208262	1	276349	1	1	1	1	292809	293563	195028	1	325095	326334	1	228853	1	1	224370	256521	221238	1	1	227115	104709	1	1	1	1	228763	140129	55438.2	1	137890
CPD-14888	3,6,7,2',4'-pentamethylquercetagetin	6.13	404.102	C20 H20 O9	1	77577.6	83622.9	45451.6	31123.4	10659.7	26915	1	1	24581.6	1	16341.3	1	75478.4	32454.4	15688.5	1	10410.4	62087.9	84294.3	1	10568.5	1	11564.8	19192.9	30113.2	24985.1	1	1	24486.5	1	1	1	10388.6	1	1	1	1	1	1
CPD-14862	2'-hydroxy 3,6,7,3',4'-pentamethylquercetagetin	6.13	404.102	C20 H20 O9	1	77577.6	83622.9	45451.6	31123.4	10659.7	26915	1	1	24581.6	1	16341.3	1	75478.4	32454.4	15688.5	1	10410.4	62087.9	84294.3	1	10568.5	1	11564.8	19192.9	30113.2	24985.1	1	1	24486.5	1	1	1	10388.6	1	1	1	1	1	1
TABERSONINE	tabersonine	6.13	337.182	C21 H25 N2 O2	1	17337	18352	17126.1	15990	1	11272.3	1	84868.7	1	130145	1	17822.8	16753.1	10201.2	1	1	1	1	17657.8	1	1	1	1	15202.1	1	1	1	1	1	1	36694.1	1	1	1	76652.2	1	1	1	1
CPD-7859	catharanthine	6.13	337.182	C21 H25 N2 O2	1	17337	18352	17126.1	15990	1	11272.3	1	84868.7	1	130145	1	17822.8	16753.1	10201.2	1	1	1	1	17657.8	1	1	1	1	15202.1	1	1	1	1	1	1	36694.1	1	1	1	76652.2	1	1	1	1
CPD0-1405	9-[6(RS)-C-carboxamido-5,6,7-trideoxy-beta-D-ribo-octofuranosyl]-9H-purin-6-amine	6.13	352.154	C14 H20 N6 O5	154525	340796	221707	266203	310143	300372	174038	237588	256991	297726	183447	272479	186775	319029	282516	174135	238389	260201	259758	1	1	170431	1	213939	298810	274139	253236	215744	1	1	1	1	75153.6	244472	161568	288167	216005	220439	194279	102129
SECOLOGANIN-CPD	secologanin	6.13	388.13	C17 H24 O10	387841	301032	595486	548077	519960	351338	493533	317442	313059	488062	112585	518199	110818	748716	594286	523302	382897	400319	644315	805670	303587	419990	81730.2	321774	426578	199816	440678	291801	283254	467108	168213	1	157322	278937	114377	314864	276481	258694	161751	235357
ALLANTOATE	allantoate	6.13	175.045	C4 H7 N4 O4	150231	182699	210073	166884	200272	197074	213323	169343	176065	86576.6	140166	201420	144657	118083	191141	215532	177164	200021	201872	221435	53565.3	192418	77545.6	148400	207564	194993	175242	171489	168120	196567	156439	139048	153752	190073	126617	173325	162518	181602	158162	176271
CPD-19811	(+)-7-epi-12-oxojasmonoyl-L-isoleucine	6.13	336.18	C18 H26 N O5	127180	340796	221707	266203	310143	300372	174038	237588	256991	297726	183447	272479	186775	319029	282516	174135	238389	260201	259758	323968	88678.9	170431	138306	213939	298810	274139	253236	215744	220285	272873	200786	170762	116482	244472	161568	288167	216005	220439	194279	102129
CPD-9440	sophoraflavanone B	6.13	340.132	C20 H20 O5	448410	387119	317666	614700	268984	714940	773948	377149	286641	687636	266830	278685	324572	866419	660732	688578	313774	385277	352294	741371	486798	214007	248826	436707	668600	642181	553763	281892	277654	585601	370993	176309	364783	513556	281384	282188	283243	280505	359389	249714
CPD-4403	(6alphaS,11alphaS)-4-dimethylallyl-3,6alpha,9-trihydroxypterocarpan	6.13	340.132	C20 H20 O5	448410	387119	317666	614700	268984	714940	773948	377149	286641	687636	266830	278685	324572	866419	660732	688578	313774	385277	352294	741371	486798	214007	248826	436707	668600	642181	553763	281892	277654	585601	370993	176309	364783	513556	281384	282188	283243	280505	359389	249714
CPD-4404	(6alphaS,11alphaS)-2-dimethylallyl-3,6alpha,9-trihydroxypterocarpan	6.13	340.132	C20 H20 O5	448410	387119	317666	614700	268984	714940	773948	377149	286641	687636	266830	278685	324572	866419	660732	688578	313774	385277	352294	741371	486798	214007	248826	436707	668600	642181	553763	281892	277654	585601	370993	176309	364783	513556	281384	282188	283243	280505	359389	249714
CPD-8198	methyl-2-alpha-L-fucopyranosyl-beta-D-galactoside	6.13	340.132	C13 H24 O10	639861	459985	303618	539042	666351	660323	736682	473643	260637	627538	266830	557669	318928	457358	580411	614486	498224	312485	503586	678451	461438	524380	248826	399704	363376	566435	485031	380668	378861	509966	353994	170568	348090	450577	11829	253933	435018	250301	202105	224213
CPD-4208	trans-zeatin riboside	6.13	351.151	C15 H21 N5 O5	721754	2.23141e+06	2.37191e+06	1.77736e+06	2.0766e+06	1.24745e+06	2.10539e+06	1.57777e+06	1.68453e+06	1.98813e+06	1.18837e+06	1.84681e+06	1.19435e+06	2134731	1.92232e+06	1.90875e+06	1.59804e+06	1.76612e+06	1.79468e+06	2.20198e+06	1.45434e+06	1.86427e+06	949893	1.40208e+06	1.99634e+06	1.87184e+06	1.13667e+06	1.42852e+06	1.46266e+06	1.08274e+06	1305083	691022	1.19774e+06	1.57571e+06	1.01478e+06	1.16631e+06	1.43862e+06	849387	1263216	1.45229e+06
CPD-4442	cis-zeatin riboside	6.13	351.151	C15 H21 N5 O5	721754	2.23141e+06	2.37191e+06	1.77736e+06	2.0766e+06	1.24745e+06	2.10539e+06	1.57777e+06	1.68453e+06	1.98813e+06	1.18837e+06	1.84681e+06	1.19435e+06	2134731	1.92232e+06	1.90875e+06	1.59804e+06	1.76612e+06	1.79468e+06	2.20198e+06	1.45434e+06	1.86427e+06	949893	1.40208e+06	1.99634e+06	1.87184e+06	1.13667e+06	1.42852e+06	1.46266e+06	1.08274e+06	1305083	691022	1.19774e+06	1.57571e+06	1.01478e+06	1.16631e+06	1.43862e+06	849387	1263216	1.45229e+06
PALMATINE	palmatine	6.13	352.154	C21 H22 N O4	127180	340796	221707	266203	310143	300372	174038	237588	256991	297726	183447	272479	186775	319029	282516	287131	238389	260201	259758	323968	214439	170431	138306	213939	298810	274139	253236	215744	220285	272873	200786	170762	191636	244472	161568	288167	216005	220439	194279	102129
CPD-15281	1-O-feruloyl-beta-D-glucose	6.13	356.105	C16 H20 O9	757280	410665	339111	669731	777132	770550	842451	713900	533116	751533	117965	707851	410688	938682	729835	761300	632809	395464	645686	832375	575439	240474	317696	508168	742825	711354	619120	493044	491938	770067	453723	375114	456757	583232	11829	360164	559113	324977	268161	291142
CPD-17592	(-)-thujaplicatin	6.13	374.136	C20 H22 O7	127180	340796	221707	266203	310143	300372	174038	237588	256991	297726	183447	272479	186775	319029	282516	174135	238389	260201	259758	323968	88678.9	170431	138306	213939	298810	274139	253236	215744	220285	272873	200786	170762	116482	244472	161568	288167	216005	220439	194279	102129
INDOLE_ACETALDEHYDE	(indol-3-yl)acetaldehyde	6.14	159.071	C10 H9 N O	150231	182699	210073	166884	200272	197074	213323	169343	176065	117166	140166	201420	144657	103046	191141	215532	177164	200021	201872	221435	103984	192418	77545.6	148400	207564	194993	175242	171489	168120	196567	156439	139048	153752	190073	126617	173325	1	181602	158162	1
RIBOFLAVIN	riboflavin	6.14	375.138	C17 H19 N4 O6	1	17337	18352	17126.1	15990	1	11272.3	1	1	1	1	1	1	16753.1	10201.2	1	1	1	1	17657.8	1	1	1	1	15202.1	1	1	1	1	1	1	1	1	1	1	1	1	1	1	1
CPD1F-86	gibberellin A17	6.14	375.138	C20 H23 O7	1	17337	18352	17126.1	15990	1	11272.3	1	1	1	1	1	1	16753.1	10201.2	1	1	1	1	17657.8	1	1	1	1	15202.1	1	1	1	1	1	1	1	1	1	1	1	1	1	1	1
CPD-6221	gibberellin A13	6.14	375.138	C20 H23 O7	1	17337	18352	17126.1	15990	1	11272.3	1	1	1	1	1	1	16753.1	10201.2	1	1	1	1	17657.8	1	1	1	1	15202.1	1	1	1	1	1	1	1	1	1	1	1	1	1	1	1
CPD-6223	gibberellin A46	6.14	375.138	C20 H23 O7	1	17337	18352	17126.1	15990	1	11272.3	1	1	1	1	1	1	16753.1	10201.2	1	1	1	1	17657.8	1	1	1	1	15202.1	1	1	1	1	1	1	1	1	1	1	1	1	1	1	1
LOGANATE	loganate	6.14	375.138	C16 H23 O10	1	17337	18352	17126.1	15990	1	11272.3	1	1	1	1	1	1	16753.1	10201.2	1	1	1	1	17657.8	1	1	1	1	15202.1	1	1	1	1	1	1	1	1	1	1	1	1	1	1	1
S-LACTOYL-GLUTATHIONE	(R)-S-lactoylglutathione	6.15	378.088	C13 H20 N3 O8 S	402484	335608	275819	100620	82075.4	69803.8	687339	135605	260637	133775	266830	102705	318928	457358	97134.2	614486	43076.5	46940.1	54008.6	82523.8	34264.6	52319.5	248826	31710.6	112846	69659.2	485031	380668	378861	509966	353994	114930	348090	28898	11829	253933	435018	250301	139711	224213
CPD-4609	kinetin	6.19	215.075	C10 H9 N5 O	1	1	1	1	1	1	1	1	1	1	1	1	1	1	1	1	1	1	1	1	1	1	1	1	1	1	48982.6	17501.5	24315.8	50262.2	10785.2	1	1	1	1	1	18630.9	11704.6	1	34034.5
PHYTYL-PYROPHOSPHATE	phytyl diphosphate	6.2	453.213	C20 H39 O7 P2	1	1	110043	1	1	1	1	1	1.05993e+06	1	1.28218e+06	1	438864	1	1	1	1	1	1	1	69119.1	1	273720	61748.1	1	1	1	1	277895	1	313958	598413	74513.7	1	1	850060	1	1	29412.2	1
CPD-7005	geranylgeranyl chlorophyll a	6.21	885.505	C55 H65 Mg N4 O5	1	1	828318	1	21792	1	1	1	8513531	112790	12861068	1	2.85887e+06	1	1	1	1	1	1	1	883223	1	1	550925	1	1	1	1	1	1	1	4759496	637182	1	228981	12476491	1	1	1	1
CPD-19604	(S)-coreximine	6.21	327.151	C19 H21 N O4	11536.8	546770	111988	45762.8	306845	110559	238628	301439	149909	265680	111135	292484	123203	65160.5	99507.3	56842.1	47711.8	107624	133024	42550.5	274799	430313	390078	318382	383400	259291	193394	547384	298528	195837	407690	550982	165475	259683	570380	278340	243373	363629	378372	265556
S-SCOULERINE	(S)-scoulerine	6.21	327.151	C19 H21 N O4	11536.8	546770	111988	45762.8	306845	110559	238628	301439	149909	265680	111135	292484	123203	65160.5	99507.3	56842.1	47711.8	107624	133024	42550.5	274799	430313	390078	318382	383400	259291	193394	547384	298528	195837	407690	550982	165475	259683	570380	278340	243373	363629	378372	265556
CPD0-1375	S-adenosyl-1,8-diamino-3-thiooctane	6.218	427.239	C18 H33 N7 O3 S	91022.2	91812	1.35128e+06	92115.7	153555	56139.9	62020.5	47203	10371897	376334	26236988	93159.1	6.79931e+06	102730	91271.1	98994	87071.8	98147.6	87885.3	135446	1.1508e+06	138932	37965.2	1.27689e+06	102087	118999	18573.8	83553.3	36114.2	114774	1598167	8853986	1618086	20030.1	444308	14115608	100506	112436	3.17367e+06	93045.1
CPD-9214	alpha-chaconine	6.22	852.504	C45 H74 N O14	1	1	42699.3	1	1	1	1	1	1.62126e+06	1	2.36713e+06	1	423915	1	1	1	1	1	1	1	114064	1	714377	64534.2	1	1	1	1	442666	1	668195	1.00423e+06	82821.1	1	1	2880453	1	1	353662	1
CPD-4889	(E)-beta-ocimene	6.25621	136.126	C10 H16	16567.8	53242.9	18938.1	43276.5	49436.1	18615.9	60440.7	15815.6	22498.1	25517.9	1	270446	219511	11695.9	22038.9	1.10771e+06	1.02514e+06	17503	16252.3	1	1	42101.1	1	1	50617.4	17216.9	45216.1	1	39773.7	1	118208	1	175143	57796.3	85975.9	1	1	1	16030.3	11349
CPD-4892	(-)-alpha-pinene	6.25621	136.126	C10 H16	16567.8	53242.9	18938.1	43276.5	49436.1	18615.9	60440.7	15815.6	22498.1	25517.9	1	270446	219511	11695.9	22038.9	1.10771e+06	1.02514e+06	17503	16252.3	1	1	42101.1	1	1	50617.4	17216.9	45216.1	1	39773.7	1	118208	1	175143	57796.3	85975.9	1	1	1	16030.3	11349
CPD-8767	(+)-camphene	6.25621	136.126	C10 H16	16567.8	53242.9	18938.1	43276.5	49436.1	18615.9	60440.7	15815.6	22498.1	25517.9	1	270446	219511	11695.9	22038.9	1.10771e+06	1.02514e+06	17503	16252.3	1	1	42101.1	1	1	50617.4	17216.9	45216.1	1	39773.7	1	118208	1	175143	57796.3	85975.9	1	1	1	16030.3	11349
CPD-4894	(+)-alpha-thujene	6.25621	136.126	C10 H16	16567.8	53242.9	18938.1	43276.5	49436.1	18615.9	60440.7	15815.6	22498.1	25517.9	1	270446	219511	11695.9	22038.9	1.10771e+06	1.02514e+06	17503	16252.3	1	1	42101.1	1	1	50617.4	17216.9	45216.1	1	39773.7	1	118208	1	175143	57796.3	85975.9	1	1	1	16030.3	11349
CPD-4886	(4S)-limonene	6.25621	136.126	C10 H16	16567.8	53242.9	18938.1	43276.5	49436.1	18615.9	60440.7	15815.6	22498.1	25517.9	1	270446	219511	11695.9	22038.9	1.10771e+06	1.02514e+06	17503	16252.3	1	1	42101.1	1	1	50617.4	17216.9	45216.1	1	39773.7	1	118208	1	175143	57796.3	85975.9	1	1	1	16030.3	11349
CPD-4901	(+)-2-carene	6.25621	136.126	C10 H16	16567.8	53242.9	18938.1	43276.5	49436.1	18615.9	60440.7	15815.6	22498.1	25517.9	1	270446	219511	11695.9	22038.9	1.10771e+06	1.02514e+06	17503	16252.3	1	1	42101.1	1	1	50617.4	17216.9	45216.1	1	39773.7	1	118208	1	175143	57796.3	85975.9	1	1	1	16030.3	11349
CPD-8785	(4R)-limonene	6.25621	136.126	C10 H16	16567.8	53242.9	18938.1	43276.5	49436.1	18615.9	60440.7	15815.6	22498.1	25517.9	1	270446	219511	11695.9	22038.9	1.10771e+06	1.02514e+06	17503	16252.3	1	1	42101.1	1	1	50617.4	17216.9	45216.1	1	39773.7	1	118208	1	175143	57796.3	85975.9	1	1	1	16030.3	11349
CPD-8736	gamma-terpinene	6.25621	136.126	C10 H16	16567.8	53242.9	18938.1	43276.5	49436.1	18615.9	60440.7	15815.6	22498.1	25517.9	1	270446	219511	11695.9	22038.9	1.10771e+06	1.02514e+06	17503	16252.3	1	1	42101.1	1	1	50617.4	17216.9	45216.1	1	39773.7	1	118208	1	175143	57796.3	85975.9	1	1	1	16030.3	11349
CPD-8756	(+)-3-carene	6.25621	136.126	C10 H16	16567.8	53242.9	18938.1	43276.5	49436.1	18615.9	60440.7	15815.6	22498.1	25517.9	1	270446	219511	11695.9	22038.9	1.10771e+06	1.02514e+06	17503	16252.3	1	1	42101.1	1	1	50617.4	17216.9	45216.1	1	39773.7	1	118208	1	175143	57796.3	85975.9	1	1	1	16030.3	11349
CPD-4902	tricyclene	6.25621	136.126	C10 H16	16567.8	53242.9	18938.1	43276.5	49436.1	18615.9	60440.7	15815.6	22498.1	25517.9	1	270446	219511	11695.9	22038.9	1.10771e+06	1.02514e+06	17503	16252.3	1	1	42101.1	1	1	50617.4	17216.9	45216.1	1	39773.7	1	118208	1	175143	57796.3	85975.9	1	1	1	16030.3	11349
CPD-8754	(+)-alpha-pinene	6.25621	136.126	C10 H16	16567.8	53242.9	18938.1	43276.5	49436.1	18615.9	60440.7	15815.6	22498.1	25517.9	1	270446	219511	11695.9	22038.9	1.10771e+06	1.02514e+06	17503	16252.3	1	1	42101.1	1	1	50617.4	17216.9	45216.1	1	39773.7	1	118208	1	175143	57796.3	85975.9	1	1	1	16030.3	11349
CPD-4888	beta-myrcene	6.25621	136.126	C10 H16	16567.8	53242.9	18938.1	43276.5	49436.1	18615.9	60440.7	15815.6	22498.1	25517.9	1	270446	219511	11695.9	22038.9	1.10771e+06	1.02514e+06	17503	16252.3	1	1	42101.1	1	1	50617.4	17216.9	45216.1	1	39773.7	1	118208	1	175143	57796.3	85975.9	1	1	1	16030.3	11349
CPD-4890	terpinolene	6.25621	136.126	C10 H16	16567.8	53242.9	18938.1	43276.5	49436.1	18615.9	60440.7	15815.6	22498.1	25517.9	1	270446	219511	11695.9	22038.9	1.10771e+06	1.02514e+06	17503	16252.3	1	1	42101.1	1	1	50617.4	17216.9	45216.1	1	39773.7	1	118208	1	175143	57796.3	85975.9	1	1	1	16030.3	11349
CPD-8755	(+)-beta-pinene	6.25621	136.126	C10 H16	16567.8	53242.9	18938.1	43276.5	49436.1	18615.9	60440.7	15815.6	22498.1	25517.9	1	270446	219511	11695.9	22038.9	1.10771e+06	1.02514e+06	17503	16252.3	1	1	42101.1	1	1	50617.4	17216.9	45216.1	1	39773.7	1	118208	1	175143	57796.3	85975.9	1	1	1	16030.3	11349
CPD-8768	(-)-beta-phellandrene	6.25621	136.126	C10 H16	16567.8	53242.9	18938.1	43276.5	49436.1	18615.9	60440.7	15815.6	22498.1	25517.9	1	270446	219511	11695.9	22038.9	1.10771e+06	1.02514e+06	17503	16252.3	1	1	42101.1	1	1	50617.4	17216.9	45216.1	1	39773.7	1	118208	1	175143	57796.3	85975.9	1	1	1	16030.3	11349
CPD-4891	(-)-beta-pinene	6.25621	136.126	C10 H16	16567.8	53242.9	18938.1	43276.5	49436.1	18615.9	60440.7	15815.6	22498.1	25517.9	1	270446	219511	11695.9	22038.9	1.10771e+06	1.02514e+06	17503	16252.3	1	1	42101.1	1	1	50617.4	17216.9	45216.1	1	39773.7	1	118208	1	175143	57796.3	85975.9	1	1	1	16030.3	11349
CPD-12222	alpha-fenchene	6.25621	136.126	C10 H16	16567.8	53242.9	18938.1	43276.5	49436.1	18615.9	60440.7	15815.6	22498.1	25517.9	1	270446	219511	11695.9	22038.9	1.10771e+06	1.02514e+06	17503	16252.3	1	1	42101.1	1	1	50617.4	17216.9	45216.1	1	39773.7	1	118208	1	175143	57796.3	85975.9	1	1	1	16030.3	11349
CPD-4921	(-)-camphene	6.25621	136.126	C10 H16	16567.8	53242.9	18938.1	43276.5	49436.1	18615.9	60440.7	15815.6	22498.1	25517.9	1	270446	219511	11695.9	22038.9	1.10771e+06	1.02514e+06	17503	16252.3	1	1	42101.1	1	1	50617.4	17216.9	45216.1	1	39773.7	1	118208	1	175143	57796.3	85975.9	1	1	1	16030.3	11349
CPD-4903	(Z)-beta-ocimene	6.25621	136.126	C10 H16	16567.8	53242.9	18938.1	43276.5	49436.1	18615.9	60440.7	15815.6	22498.1	25517.9	1	270446	219511	11695.9	22038.9	1.10771e+06	1.02514e+06	17503	16252.3	1	1	42101.1	1	1	50617.4	17216.9	45216.1	1	39773.7	1	118208	1	175143	57796.3	85975.9	1	1	1	16030.3	11349
CPD-8735	alpha-terpinene	6.25621	136.126	C10 H16	16567.8	53242.9	18938.1	43276.5	49436.1	18615.9	60440.7	15815.6	22498.1	25517.9	1	270446	219511	11695.9	22038.9	1.10771e+06	1.02514e+06	17503	16252.3	1	1	42101.1	1	1	50617.4	17216.9	45216.1	1	39773.7	1	118208	1	175143	57796.3	85975.9	1	1	1	16030.3	11349
CPD-10450	2-amino-4,6-dinitrotoluene	6.27	198.053	C7 H8 N3 O4	1	1	1	1	1	1	1	1	1	1	1	1	1	1	1	1	10699.5	10653.8	16772.9	1	1	1	1	1	1	1	1	1	1	1	1	1	1	1	1	1	1	1	1	1
CPD-10455	4-amino-2,6-dinitrotoluene	6.27	198.053	C7 H8 N3 O4	1	1	1	1	1	1	1	1	1	1	1	1	1	1	1	1	10699.5	10653.8	16772.9	1	1	1	1	1	1	1	1	1	1	1	1	1	1	1	1	1	1	1	1	1
CPD-10571	terbinafine	6.34	292.205	C21 H26 N	67815.7	187557	83757.2	51310	58460.9	83516.1	100964	54183	1	189252	1	116128	1	58176.3	21333.8	10302.3	28099.8	1	17185.6	28129.3	20269.2	88763.1	1	1	115844	58136.9	55735.9	32456.7	1	50444.4	1	1	1	109129	17151.1	1	1	16440.1	1	73539.2
CPD-8757	betaxanthin	6.37	358.119	C18 H18 N2 O6	98758.7	99451.1	106581	71590.2	84894.2	93807.7	86915.7	58023	49656.2	85412.2	1	67304	11393.9	109000	75191.8	77610.8	66374.6	63648.3	69639.1	85952.5	56044	66742.1	1	46584.9	91204.7	76798	79504.3	51367.7	54463.2	80534.1	22300.5	1	54828.8	76029.4	12261.5	63303.7	60889.1	71230.1	39854.1	65742.9
CPD-7107	deoxycohumulone	6.37	331.182	C20 H27 O4	324404	335339	385322	314220	342240	363442	358628	1	269967	321410	1	294545	176630	373843	1	321827	274032	287194	1	349663	220134	291714	128662	227553	332725	300255	301271	1	249758	304366	11219.3	148862	206825	1	167447	294239	248958	1	217222	1
CPD-18103	carnosate	6.37	331.182	C20 H27 O4	324404	335339	385322	314220	342240	363442	358628	1	269967	321410	1	294545	176630	373843	1	321827	274032	287194	1	349663	220134	291714	128662	227553	332725	300255	301271	1	249758	304366	11219.3	148862	206825	1	167447	294239	248958	1	217222	1
CPD-6227	gibberellin A14-aldehyde	6.37	331.182	C20 H27 O4	324404	335339	385322	314220	342240	363442	358628	1	269967	321410	1	294545	176630	373843	1	321827	274032	287194	1	349663	220134	291714	128662	227553	332725	300255	301271	1	249758	304366	11219.3	148862	206825	1	167447	294239	248958	1	217222	1
CPD-12328	3-phenylpropionaldoxime	6.37	149.087	C9 H11 N O	1	1	10463	1	1	1	1	1	1	1	1	1	1	17465.3	10201.1	1	1	1	1	10744.9	1	1	1	1	1	1	11006.2	1	1	1	1	1	1	10824.3	1	55697.8	15574.3	1	1	10717.4
CPD-7081	coronatine	6.37	315.209	C20 H29 N O2	1	1	1	1	1	1	1	1	1	1	1	1	1	1	1	1	1	1	1	1	1	1	1	1	1	11225.4	306343	244051	249758	304366	11219.3	1	1	1	1	1	248958	1	217222	1
CPD-6947	demethylphylloquinone	6.38	436.326	C30 H44 O2	1	1	352942	1	1	1	1	1	2322353	43500.5	630354	1	822007	1	1	1	1	1	1	1	239919	1	636025	153425	1	1	1	1	574948	1	530754	1.27567e+06	228734	1	52558.8	1.6891e+06	1	1	326271	1
CPD-9746	heliocide B2	6.38	423.207	C26 H31 O5	157339	1	75890.2	156047	149291	160418	200479	145679	868041	176791	1.32863e+06	151755	344046	167048	169758	180261	149659	141988	144131	162578	48700.7	187188	174340	36870.7	280971	205772	262319	150966	165961	259171	212853	471949	191632	285692	152949	680434	175594	222348	115288	167008
CPD-9748	heliocide B4	6.38	423.207	C26 H31 O5	157339	1	75890.2	156047	149291	160418	200479	145679	868041	176791	1.32863e+06	151755	344046	167048	169758	180261	149659	141988	144131	162578	48700.7	187188	174340	36870.7	280971	205772	262319	150966	165961	259171	212853	471949	191632	285692	152949	680434	175594	222348	115288	167008
CPD-9747	heliocide B3	6.38	423.207	C26 H31 O5	157339	1	75890.2	156047	149291	160418	200479	145679	868041	176791	1.32863e+06	151755	344046	167048	169758	180261	149659	141988	144131	162578	48700.7	187188	174340	36870.7	280971	205772	262319	150966	165961	259171	212853	471949	191632	285692	152949	680434	175594	222348	115288	167008
CPD-9745	heliocide B1	6.38	423.207	C26 H31 O5	157339	1	75890.2	156047	149291	160418	200479	145679	868041	176791	1.32863e+06	151755	344046	167048	169758	180261	149659	141988	144131	162578	48700.7	187188	174340	36870.7	280971	205772	262319	150966	165961	259171	212853	471949	191632	285692	152949	680434	175594	222348	115288	167008
L-1-LYSOPHOSPHATIDATE	1-oleoyl-sn-glycerol 3-phosphate	6.3925	434.233	C21 H39 O7 P	113189	110956	213388	93352.7	82208.9	88040.4	102898	66175.7	1.82541e+06	103788	2.03556e+06	81489.8	794627	11103	87109.8	119321	10562.6	92404.6	10260.9	18944.2	224601	90218.7	520928	179353	136931	123826	136996	84471.5	557770	128877	631995	859576	236221	143053	68584.1	1223237	11678.8	113998	428749	105457
12-DEHYDRORETICULINIUM	1,2-dehydroreticuline	6.39541	328.154	C19 H22 N O4	43334.1	67778.6	91909.2	97559.7	26969.1	95926.5	17857.9	11297.6	25704.3	24434.8	1	17805.5	1	79874.2	70040.3	62625.8	23602.7	76064.5	10938.6	86064.7	11503.5	23925.9	38081.1	11168.4	37869.7	36994.7	10938.2	69819.2	18627.6	27191	11847.4	60268.6	1	11808	62341.1	33533.4	24108.9	27574.3	11753.6	32043.8
CPD-9935	(S)-corytuberine	6.39541	328.154	C19 H22 N O4	43334.1	67778.6	91909.2	97559.7	26969.1	95926.5	17857.9	11297.6	25704.3	24434.8	1	17805.5	1	79874.2	70040.3	62625.8	23602.7	76064.5	10938.6	86064.7	11503.5	23925.9	38081.1	11168.4	37869.7	36994.7	10938.2	69819.2	18627.6	27191	11847.4	60268.6	1	11808	62341.1	33533.4	24108.9	27574.3	11753.6	32043.8
SALUTARIDINE	salutaridine	6.39541	328.154	C19 H22 N O4	43334.1	67778.6	91909.2	97559.7	26969.1	95926.5	17857.9	11297.6	25704.3	24434.8	1	17805.5	1	79874.2	70040.3	62625.8	23602.7	76064.5	10938.6	86064.7	11503.5	23925.9	38081.1	11168.4	37869.7	36994.7	10938.2	69819.2	18627.6	27191	11847.4	60268.6	1	11808	62341.1	33533.4	24108.9	27574.3	11753.6	32043.8
CPD-14814	6,7-O,O-dimethyl-N-deacetylisoipecoside aglycon	6.4	390.202	C21 H28 N O6	249085	256753	203337	212984	180927	198633	240490	157186	180545	257707	106700	210063	114468	287764	262664	276698	235726	200120	219121	293632	313599	245448	190755	240341	423379	350977	432856	221243	316624	445888	274396	123098	294897	426224	196751	249565	344200	1	272138	358793
[truncated: 1,027 more rows]

## Sheet: Table S4
Table S4. Comprehensive list of compounds resulting from supervised OPLS-discriminant analysis
Primary ID	Compound name	Vip Score	Standard error
12-OXO-TRANS-10-DODECENOATE	traumatin	1.80471	0.599602
3-B-D-GALACTOSYL-SN-GLYCEROL	3-beta-D-galactosyl-sn-glycerol	1.58062	0.328767
[truncated: 144 more rows]
